# Supplementary material for: Estimating sliding drop width via side-view features using recurrent neural networks
Source: Sci Rep. 2024 May 27;14:12033. doi: 10.1038/s41598-024-62194-w (PMC11128450; doi:10.1038/s41598-024-62194-w)
Supplement: Supplementary file 1 — Supplementary Information. [file 41598_2024_62194_MOESM1_ESM.zip]

Archive with 6 entries (6 files):
- Supplementary/Dataset.xlsx
- Supplementary/LSTM learning process.xlsx
- Supplementary/LSTM weights.h5
- Supplementary/Supplementary information.docx
- Supplementary/Training and validation process.ipynb
- Supplementary/Video abstract.avi
