# Supplementary material for: Estimating sliding drop width via side-view features using recurrent neural networks
Source: Sci Rep. 2024 May 27;14:12033. doi: 10.1038/s41598-024-62194-w (PMC11128450; doi:10.1038/s41598-024-62194-w)
Supplement: Supplementary file 1 — Supplementary Information. [file 41598_2024_62194_MOESM1_ESM.zip › Supplementary/Dataset.xlsx]

## Sheet: Sheet1
Video ID	Advancing (degree)	Receding (degree)	Drop length (cm)	Drop height (cm)	Velocity (cm/s)	Middle line angle (degree)	Tilt angle (degree)	Defect size [thickness, length, height] (μm)	Drop width (cm)	status
16	107.843	81.1346	0.476877	0.10174	21.1373	78.3488	35	no-defect	0.394868	train
16	108.434	82.1477	0.476098	0.101498	21.1321	78.4776	35	no-defect	0.395619	train
16	109.025	83.1609	0.475319	0.101256	21.127	78.6065	35	no-defect	0.396371	train
16	108.119	82.3189	0.477224	0.101012	21.1843	78.8261	35	no-defect	0.396721	train
16	107.212	81.4769	0.479129	0.100767	21.2417	79.0457	35	no-defect	0.397072	train
16	107.842	81.84	0.481509	0.100388	21.1586	79.1891	35	no-defect	0.397582	train
16	108.472	82.203	0.483888	0.10001	21.0756	79.3326	35	no-defect	0.398093	train
16	107.714	81.7751	0.486679	0.0996422	21.2336	79.2888	35	no-defect	0.398346	train
16	106.957	81.3472	0.489469	0.0992748	21.3916	79.245	35	no-defect	0.398598	train
16	107.412	81.0551	0.491864	0.0989087	21.3212	79.0609	35	no-defect	0.398079	train
16	107.867	80.7631	0.494258	0.0985425	21.2507	78.8768	35	no-defect	0.39756	train
16	107.671	81.3691	0.495679	0.0982644	21.1419	78.6075	35	no-defect	0.397387	train
16	107.474	81.975	0.4971	0.0979863	21.033	78.3381	35	no-defect	0.397213	train
16	107.371	83.3704	0.497614	0.0979198	21.0849	78.0168	35	no-defect	0.397101	train
16	107.267	84.7658	0.498128	0.0978533	21.1368	77.6955	35	no-defect	0.396989	train
16	108.493	83.3375	0.498769	0.0979807	21.0518	77.3649	35	no-defect	0.396737	train
16	109.718	81.9093	0.49941	0.0981081	20.9668	77.0342	35	no-defect	0.396484	train
16	108.14	81.7108	0.500017	0.0983028	21.0784	77.0809	35	no-defect	0.395919	train
16	106.562	81.5124	0.500624	0.0984975	21.19	77.1275	35	no-defect	0.395354	train
16	106.478	81.0643	0.499826	0.0987891	21.0598	77.188	35	no-defect	0.394929	train
16	106.393	80.6162	0.499029	0.0990808	20.9296	77.2484	35	no-defect	0.394503	train
16	107.553	80.0638	0.496978	0.0993392	20.9501	77.4177	35	no-defect	0.394232	train
16	108.713	79.5114	0.494926	0.0995976	20.9707	77.5869	35	no-defect	0.39396	train
16	107.757	79.9485	0.493171	0.100029	21.0003	77.8748	35	no-defect	0.393972	train
16	106.801	80.3855	0.491417	0.100461	21.0299	78.1626	35	no-defect	0.393985	train
16	107.619	80.2627	0.488838	0.100826	20.9116	78.2717	35	no-defect	0.394206	train
16	108.438	80.14	0.486259	0.101192	20.7933	78.3809	35	no-defect	0.394428	train
16	108.924	80.6921	0.484377	0.101579	20.8997	78.4801	35	no-defect	0.394711	train
16	109.409	81.2442	0.482496	0.101967	21.0062	78.5792	35	no-defect	0.394994	train
16	108.745	81.6585	0.48088	0.10216	20.9006	78.743	35	no-defect	0.395366	train
16	108.08	82.0727	0.479264	0.102353	20.7951	78.9067	35	no-defect	0.395738	train
16	110.838	82.0583	0.477723	0.102399	20.7769	79.0937	35	no-defect	0.395945	train
16	113.596	82.0439	0.476181	0.102446	20.7587	79.2808	35	no-defect	0.396152	train
16	111.333	80.9311	0.477966	0.102327	20.7222	79.1204	35	no-defect	0.396384	train
16	109.071	79.8183	0.479752	0.102208	20.6856	78.96	35	no-defect	0.396616	train
16	108.912	82.0251	0.479965	0.102113	20.8053	79.0233	35	no-defect	0.396676	train
16	108.754	84.232	0.480177	0.102019	20.9249	79.0865	35	no-defect	0.396735	train
16	109.299	82.2441	0.482171	0.101771	20.9089	79.1906	35	no-defect	0.396655	train
16	109.844	80.2562	0.484164	0.101524	20.8929	79.2947	35	no-defect	0.396574	train
16	109.002	80.8505	0.486039	0.101182	20.7468	79.2651	35	no-defect	0.396742	train
16	108.16	81.4449	0.487914	0.100841	20.6008	79.2354	35	no-defect	0.39691	train
16	108.245	81.474	0.489247	0.100487	20.7444	79.2996	35	no-defect	0.396878	train
16	108.33	81.5031	0.49058	0.100133	20.888	79.3637	35	no-defect	0.396845	train
16	108.347	81.6345	0.493273	0.0998561	20.7933	79.1799	35	no-defect	0.396547	train
16	108.364	81.7659	0.495965	0.0995797	20.6986	78.9961	35	no-defect	0.396248	train
16	108.194	81.5078	0.497111	0.0994263	20.7554	78.8568	35	no-defect	0.395647	train
16	108.024	81.2497	0.498258	0.0992728	20.8122	78.7176	35	no-defect	0.395045	train
16	108.83	81.439	0.498672	0.0992124	20.8028	78.5648	35	no-defect	0.394534	train
16	109.636	81.6284	0.499086	0.099152	20.7934	78.412	35	no-defect	0.394024	train
124	107.909	82.5868	0.462946	0.097002	18.6161	77.601	40	no-defect	0.383435	train
124	108.099	82.2039	0.461268	0.0972072	18.665	77.8278	40	no-defect	0.383316	train
124	108.29	81.8209	0.459591	0.0974124	18.7138	78.0546	40	no-defect	0.383197	train
124	107.774	82.1972	0.460519	0.0975334	18.6743	78.4754	40	no-defect	0.383139	train
124	107.258	82.5735	0.461447	0.0976544	18.6347	78.8962	40	no-defect	0.383081	train
124	108.907	82.4013	0.46	0.0977388	18.6435	79.046	40	no-defect	0.383048	train
124	110.557	82.2291	0.458553	0.0978233	18.6523	79.1959	40	no-defect	0.383014	train
124	108.671	81.3532	0.4605	0.0978023	18.4416	79.4163	40	no-defect	0.383572	train
124	106.785	80.4772	0.462448	0.0977813	18.231	79.6368	40	no-defect	0.38413	train
124	107.257	80.932	0.460989	0.0977955	18.142	79.591	40	no-defect	0.384149	train
124	107.73	81.3868	0.45953	0.0978096	18.0531	79.5452	40	no-defect	0.384167	train
124	107.913	80.599	0.459197	0.0979128	18.2213	78.9653	40	no-defect	0.384429	train
124	108.096	79.8113	0.458864	0.098016	18.3895	78.3854	40	no-defect	0.384692	train
124	108.1	80.3838	0.459186	0.0980121	18.3389	78.1128	40	no-defect	0.384684	train
124	108.104	80.9562	0.459507	0.0980082	18.2883	77.8402	40	no-defect	0.384677	train
124	108.323	80.7634	0.461053	0.0979308	18.377	77.7648	40	no-defect	0.384322	train
124	108.542	80.5706	0.462598	0.0978534	18.4657	77.6894	40	no-defect	0.383967	train
124	107.993	81.7041	0.463424	0.0976969	18.3644	77.7102	40	no-defect	0.383913	train
124	107.443	82.8377	0.46425	0.0975403	18.263	77.7311	40	no-defect	0.383859	train
124	108.414	81.6987	0.465166	0.0975268	17.9961	77.7406	40	no-defect	0.38318	train
124	109.385	80.5597	0.466082	0.0975133	17.7292	77.7501	40	no-defect	0.382501	train
124	107.835	79.4167	0.468458	0.0973984	17.803	78.053	40	no-defect	0.381822	train
124	106.285	78.2738	0.470833	0.0972835	17.8769	78.3558	40	no-defect	0.381143	train
124	107.477	78.9423	0.470316	0.0972653	17.9304	78.5772	40	no-defect	0.381356	train
124	108.668	79.6108	0.469798	0.097247	17.984	78.7986	40	no-defect	0.38157	train
124	108.894	81.6376	0.470552	0.0972101	17.9925	78.8676	40	no-defect	0.380903	train
124	109.12	83.6644	0.471306	0.0971732	18.001	78.9365	40	no-defect	0.380236	train
124	109.133	81.8046	0.471141	0.0972876	18.0781	78.6757	40	no-defect	0.380031	train
124	109.147	79.9447	0.470976	0.097402	18.1552	78.4149	40	no-defect	0.379826	train
124	111.13	80.1557	0.470416	0.0973652	17.9248	78.2744	40	no-defect	0.379694	train
124	113.113	80.3666	0.469856	0.0973283	17.6943	78.1338	40	no-defect	0.379561	train
124	111.162	80.7339	0.469019	0.0975164	17.7286	77.956	40	no-defect	0.379771	train
124	109.211	81.1011	0.468183	0.0977045	17.7629	77.7782	40	no-defect	0.379981	train
124	108.09	81.1873	0.467426	0.0979618	17.7392	77.8074	40	no-defect	0.380268	train
124	106.968	81.2736	0.466669	0.0982192	17.7156	77.8365	40	no-defect	0.380556	train
124	107.191	81.0164	0.466057	0.0984645	17.7036	77.9489	40	no-defect	0.380573	train
124	107.414	80.7592	0.465445	0.0987099	17.6917	78.0613	40	no-defect	0.380591	train
124	107.774	80.607	0.464953	0.0988508	17.6018	78.4416	40	no-defect	0.380742	train
124	108.135	80.4548	0.464462	0.0989918	17.5118	78.8218	40	no-defect	0.380893	train
124	107.693	80.4558	0.463668	0.0989756	17.7902	79.0017	40	no-defect	0.380711	train
124	107.251	80.4568	0.462874	0.0989593	18.0686	79.1816	40	no-defect	0.38053	train
124	106.407	80.3962	0.462162	0.0989955	17.9822	79.2865	40	no-defect	0.380711	train
124	105.563	80.3357	0.46145	0.0990318	17.8958	79.3913	40	no-defect	0.380891	train
124	107.231	79.9832	0.461159	0.0991482	17.7218	79.2965	40	no-defect	0.381505	train
124	108.898	79.6308	0.460869	0.0992647	17.5478	79.2017	40	no-defect	0.382119	train
124	107.934	79.5556	0.461497	0.0992463	17.6743	79.0801	40	no-defect	0.382739	train
124	106.97	79.4804	0.462125	0.0992279	17.8009	78.9586	40	no-defect	0.383359	train
124	106.449	80.3685	0.462875	0.0991045	17.7644	79.0206	40	no-defect	0.383099	train
124	105.929	81.2565	0.463624	0.0989812	17.7279	79.0826	40	no-defect	0.382839	train
124	105.962	81.7053	0.463308	0.098828	17.7251	78.9872	40	no-defect	0.382694	train
124	105.996	82.154	0.462992	0.0986748	17.7223	78.8917	40	no-defect	0.382549	train
124	107.245	82.0845	0.464008	0.0985677	17.8998	78.8045	40	no-defect	0.382028	train
124	108.494	82.015	0.465025	0.0984607	18.0774	78.7173	40	no-defect	0.381507	train
124	107.541	81.2957	0.465637	0.0984899	17.911	78.7433	40	no-defect	0.381425	train
124	106.588	80.5763	0.466249	0.0985191	17.7446	78.7693	40	no-defect	0.381342	train
25	108.477	87.2747	0.463198	0.104744	10.0485	81.9356	30	no-defect	0.422318	train
25	108.873	87.2415	0.463125	0.104672	10.0364	81.9156	30	no-defect	0.42202	train
25	109.268	87.2083	0.463052	0.104599	10.0242	81.8955	30	no-defect	0.421722	train
25	109.664	87.1751	0.462979	0.104526	10.012	81.8755	30	no-defect	0.421424	train
25	110.06	87.1419	0.462906	0.104453	9.99988	81.8554	30	no-defect	0.421126	train
25	109.938	87.4583	0.462908	0.104499	10.0344	81.826	30	no-defect	0.421306	train
25	109.815	87.7747	0.462911	0.104544	10.0689	81.7965	30	no-defect	0.421485	train
25	109.693	88.0911	0.462913	0.10459	10.1034	81.7671	30	no-defect	0.421665	train
25	109.571	88.4075	0.462916	0.104635	10.138	81.7376	30	no-defect	0.421844	train
25	109.421	88.4549	0.462955	0.104678	10.1189	81.7535	30	no-defect	0.421799	train
25	109.271	88.5023	0.462994	0.104721	10.0998	81.7693	30	no-defect	0.421754	train
25	109.121	88.5497	0.463033	0.104764	10.0808	81.7852	30	no-defect	0.421709	train
25	108.972	88.597	0.463072	0.104806	10.0617	81.801	30	no-defect	0.421664	train
25	108.329	88.2376	0.463468	0.104831	10.0701	81.8361	30	no-defect	0.421557	train
25	107.686	87.8782	0.463864	0.104856	10.0785	81.8713	30	no-defect	0.42145	train
25	107.044	87.5187	0.46426	0.10488	10.087	81.9064	30	no-defect	0.421343	train
25	106.401	87.1593	0.464657	0.104905	10.0954	81.9416	30	no-defect	0.421237	train
25	106.964	87.5807	0.464273	0.104957	10.1466	81.9084	30	no-defect	0.421605	train
25	107.526	88.002	0.463889	0.10501	10.1979	81.8753	30	no-defect	0.421974	train
25	108.089	88.4234	0.463505	0.105062	10.2492	81.8421	30	no-defect	0.422343	train
25	108.651	88.8447	0.463121	0.105114	10.3005	81.809	30	no-defect	0.422711	train
25	110.091	88.5645	0.462626	0.105123	10.2361	81.7192	30	no-defect	0.422814	train
25	111.53	88.2843	0.462131	0.105131	10.1717	81.6294	30	no-defect	0.422918	train
25	112.97	88.0041	0.461636	0.105139	10.1073	81.5395	30	no-defect	0.423021	train
25	114.409	87.7239	0.46114	0.105147	10.0429	81.4497	30	no-defect	0.423124	train
25	113.128	87.5351	0.46171	0.105153	10.0951	81.5537	30	no-defect	0.423137	train
25	111.847	87.3464	0.462279	0.10516	10.1473	81.6577	30	no-defect	0.423151	train
25	110.566	87.1576	0.462848	0.105166	10.1995	81.7617	30	no-defect	0.423164	train
25	109.285	86.9688	0.463417	0.105173	10.2517	81.8657	30	no-defect	0.423178	train
25	109.654	86.9081	0.463408	0.105189	10.2408	81.8747	30	no-defect	0.423501	train
25	110.023	86.8474	0.463399	0.105206	10.2298	81.8836	30	no-defect	0.423824	train
25	110.392	86.7866	0.463389	0.105223	10.2188	81.8926	30	no-defect	0.424147	train
25	110.761	86.7259	0.46338	0.105239	10.2079	81.9015	30	no-defect	0.42447	train
25	110.403	86.5488	0.46345	0.105241	10.2398	81.8664	30	no-defect	0.424511	train
25	110.046	86.3718	0.46352	0.105243	10.2718	81.8312	30	no-defect	0.424552	train
25	109.688	86.1947	0.46359	0.105244	10.3037	81.796	30	no-defect	0.424593	train
25	109.331	86.0176	0.463659	0.105246	10.3357	81.7608	30	no-defect	0.424634	train
25	109.606	86.3288	0.463567	0.105323	10.325	81.7746	30	no-defect	0.424582	train
25	109.882	86.64	0.463475	0.105399	10.3144	81.7883	30	no-defect	0.42453	train
25	110.158	86.9512	0.463383	0.105475	10.3037	81.8021	30	no-defect	0.424479	train
25	110.434	87.2624	0.463291	0.105552	10.293	81.8158	30	no-defect	0.424427	train
25	109.962	87.4336	0.463069	0.105538	10.3006	81.8325	30	no-defect	0.424651	train
25	109.49	87.6049	0.462848	0.105525	10.3081	81.8493	30	no-defect	0.424875	train
25	109.018	87.7761	0.462626	0.105512	10.3156	81.866	30	no-defect	0.4251	train
25	108.546	87.9473	0.462404	0.105498	10.3232	81.8828	30	no-defect	0.425324	train
25	108.828	87.912	0.462469	0.105545	10.3527	81.8611	30	no-defect	0.425169	train
25	109.109	87.8767	0.462535	0.105591	10.3822	81.8394	30	no-defect	0.425015	train
25	109.391	87.8413	0.4626	0.105637	10.4118	81.8178	30	no-defect	0.42486	train
25	109.673	87.806	0.462665	0.105684	10.4413	81.7961	30	no-defect	0.424705	train
25	109.577	87.9038	0.462655	0.105709	10.3987	81.7606	30	no-defect	0.42474	train
25	109.48	88.0015	0.462646	0.105734	10.3561	81.7251	30	no-defect	0.424776	train
25	109.383	88.0992	0.462636	0.105759	10.3135	81.6896	30	no-defect	0.424811	train
25	109.287	88.197	0.462627	0.105785	10.2709	81.6541	30	no-defect	0.424846	train
25	110.807	87.8301	0.462496	0.105737	10.2913	81.6961	30	no-defect	0.425125	train
25	112.327	87.4633	0.462365	0.105689	10.3117	81.738	30	no-defect	0.425404	train
25	113.847	87.0964	0.462234	0.105641	10.3321	81.78	30	no-defect	0.425682	train
25	115.367	86.7296	0.462104	0.105594	10.3525	81.822	30	no-defect	0.425961	train
25	114.102	86.0216	0.463054	0.105672	10.383	81.807	30	no-defect	0.425601	train
25	112.836	85.3136	0.464004	0.10575	10.4135	81.7921	30	no-defect	0.425241	train
25	111.571	84.6056	0.464954	0.105829	10.444	81.7772	30	no-defect	0.424881	train
25	110.306	83.8976	0.465904	0.105907	10.4745	81.7623	30	no-defect	0.424521	train
25	110.289	84.8921	0.465156	0.105867	10.4741	81.7498	30	no-defect	0.424674	train
25	110.273	85.8865	0.464408	0.105827	10.4737	81.7373	30	no-defect	0.424828	train
25	110.256	86.8809	0.46366	0.105787	10.4733	81.7248	30	no-defect	0.424981	train
25	110.24	87.8753	0.462912	0.105747	10.4729	81.7124	30	no-defect	0.425134	train
25	110.136	87.6432	0.463028	0.105822	10.4647	81.6827	30	no-defect	0.425001	train
25	110.031	87.4112	0.463143	0.105897	10.4565	81.6531	30	no-defect	0.424868	train
25	109.927	87.1791	0.463259	0.105972	10.4483	81.6235	30	no-defect	0.424736	train
25	109.823	86.947	0.463374	0.106047	10.4401	81.5938	30	no-defect	0.424603	train
25	109.809	87.0283	0.463424	0.106077	10.4307	81.6013	30	no-defect	0.424501	train
25	109.796	87.1097	0.463474	0.106107	10.4213	81.6087	30	no-defect	0.4244	train
25	109.782	87.191	0.463524	0.106137	10.4119	81.6161	30	no-defect	0.424298	train
25	109.769	87.2723	0.463574	0.106167	10.4025	81.6236	30	no-defect	0.424197	train
25	109.789	87.4642	0.463383	0.106189	10.4222	81.6569	30	no-defect	0.42435	train
25	109.809	87.6561	0.463191	0.106211	10.4418	81.6902	30	no-defect	0.424504	train
25	109.83	87.848	0.463	0.106233	10.4614	81.7236	30	no-defect	0.424658	train
25	109.85	88.0399	0.462809	0.106255	10.481	81.7569	30	no-defect	0.424811	train
25	109.583	87.8239	0.463147	0.106302	10.4983	81.7577	30	no-defect	0.424563	train
25	109.317	87.608	0.463486	0.106348	10.5155	81.7586	30	no-defect	0.424315	train
25	109.051	87.392	0.463825	0.106395	10.5328	81.7594	30	no-defect	0.424066	train
25	108.784	87.176	0.464164	0.106442	10.5501	81.7603	30	no-defect	0.423818	train
25	109.031	87.3939	0.463931	0.106402	10.5184	81.6842	30	no-defect	0.423772	train
25	109.279	87.6118	0.463699	0.106363	10.4867	81.6081	30	no-defect	0.423725	train
25	109.526	87.8297	0.463466	0.106324	10.4551	81.5321	30	no-defect	0.423679	train
25	109.773	88.0476	0.463233	0.106284	10.4234	81.456	30	no-defect	0.423632	train
25	109.629	87.8999	0.463265	0.106339	10.4392	81.4865	30	no-defect	0.423552	train
25	109.485	87.7522	0.463296	0.106395	10.455	81.517	30	no-defect	0.423471	train
171	107.633	81.4168	0.496891	0.100633	21.4888	76.8405	35	no-defect	0.392851	train
171	109.827	80.7879	0.492688	0.101147	21.3882	77.0381	35	no-defect	0.393098	train
171	112.02	80.159	0.488485	0.101661	21.2877	77.2357	35	no-defect	0.393345	train
171	109.6	79.9888	0.486011	0.102176	21.3233	77.3907	35	no-defect	0.394111	train
171	107.181	79.8187	0.483536	0.102691	21.3589	77.5457	35	no-defect	0.394876	train
171	107.584	80.3002	0.481027	0.103063	21.3421	77.7171	35	no-defect	0.395932	train
171	107.987	80.7817	0.478518	0.103435	21.3253	77.8885	35	no-defect	0.396989	train
171	109.03	80.5707	0.477658	0.103561	21.4025	77.994	35	no-defect	0.398395	train
171	110.072	80.3597	0.476797	0.103688	21.4797	78.0994	35	no-defect	0.399801	train
171	109.508	80.386	0.476871	0.103619	21.3145	78.185	35	no-defect	0.400571	train
171	108.944	80.4123	0.476944	0.10355	21.1493	78.2705	35	no-defect	0.40134	train
171	109.063	81.3341	0.4764	0.103298	21.1416	78.3961	35	no-defect	0.401827	train
171	109.183	82.2558	0.475855	0.103047	21.134	78.5217	35	no-defect	0.402314	train
171	109.066	82.0289	0.477173	0.102809	21.2019	78.7411	35	no-defect	0.402815	train
171	108.949	81.802	0.478491	0.102571	21.2699	78.9605	35	no-defect	0.403316	train
171	108.16	81.8217	0.481313	0.102186	21.1752	79.115	35	no-defect	0.403592	train
171	107.37	81.8414	0.484136	0.101802	21.0806	79.2695	35	no-defect	0.403869	train
171	107.508	81.4217	0.486853	0.101432	21.2269	79.2333	35	no-defect	0.403939	train
171	107.646	81.002	0.48957	0.101062	21.3733	79.1971	35	no-defect	0.404008	train
171	107.072	81.0171	0.492245	0.100714	21.3083	79.0355	35	no-defect	0.403851	train
171	106.497	81.0322	0.49492	0.100367	21.2433	78.8739	35	no-defect	0.403693	train
171	107.587	81.7252	0.495794	0.100062	21.1251	78.5871	35	no-defect	0.403136	train
171	108.676	82.4182	0.496669	0.0997563	21.0069	78.3003	35	no-defect	0.402579	train
171	108.215	83.3129	0.497511	0.0996709	21.0815	77.989	35	no-defect	0.402455	train
171	107.754	84.2077	0.498353	0.0995854	21.1562	77.6778	35	no-defect	0.402331	train
171	108.416	83.3544	0.498969	0.0997301	21.067	77.3724	35	no-defect	0.402144	train
171	109.077	82.501	0.499585	0.0998747	20.9778	77.0671	35	no-defect	0.401956	train
171	108.306	82.1643	0.49998	0.100064	21.0667	77.0951	35	no-defect	0.401551	train
171	107.535	81.8276	0.500375	0.100252	21.1555	77.123	35	no-defect	0.401146	train
171	107.895	81.2792	0.499431	0.10053	21.0485	77.1854	35	no-defect	0.400753	train
171	108.255	80.7307	0.498487	0.100808	20.9414	77.2477	35	no-defect	0.40036	train
171	108.472	80.2171	0.496795	0.101068	20.9695	77.4005	35	no-defect	0.400139	train
171	108.689	79.7035	0.495103	0.101328	20.9975	77.5533	35	no-defect	0.399919	train
171	108.037	79.8757	0.493391	0.101738	21.0119	77.8384	35	no-defect	0.399901	train
171	107.386	80.0478	0.491678	0.102149	21.0264	78.1236	35	no-defect	0.399884	train
171	108.309	79.8516	0.489025	0.102524	20.9221	78.2126	35	no-defect	0.399977	train
171	109.233	79.6553	0.486372	0.102899	20.8177	78.3017	35	no-defect	0.40007	train
171	109.719	80.5184	0.484318	0.103285	20.901	78.4132	35	no-defect	0.400521	train
171	110.204	81.3814	0.482265	0.103671	20.9842	78.5248	35	no-defect	0.400971	train
171	109.37	81.5497	0.480796	0.103872	20.8919	78.6962	35	no-defect	0.401231	train
171	108.536	81.7181	0.479327	0.104073	20.7996	78.8676	35	no-defect	0.401491	train
171	111.065	81.6445	0.477861	0.104108	20.7854	79.0413	35	no-defect	0.401855	train
171	113.593	81.5709	0.476394	0.104142	20.7713	79.215	35	no-defect	0.402219	train
171	111.351	80.3037	0.478432	0.104005	20.7262	79.0453	35	no-defect	0.402504	train
171	109.11	79.0365	0.48047	0.103867	20.6811	78.8755	35	no-defect	0.402789	train
171	108.753	81.3065	0.480591	0.103783	20.8086	78.9533	35	no-defect	0.403135	train
171	108.396	83.5764	0.480712	0.103698	20.9362	79.0311	35	no-defect	0.403482	train
171	109.139	81.878	0.482488	0.103438	20.9156	79.1346	35	no-defect	0.40324	train
171	109.883	80.1795	0.484265	0.103178	20.8949	79.238	35	no-defect	0.402999	train
171	108.909	80.8977	0.4862	0.102851	20.7481	79.2501	35	no-defect	0.402875	train
171	107.934	81.6159	0.488135	0.102523	20.6012	79.2622	35	no-defect	0.402752	train
171	108.435	81.5582	0.489259	0.102151	20.735	79.2837	35	no-defect	0.402524	train
171	108.935	81.5005	0.490382	0.101778	20.8688	79.3052	35	no-defect	0.402295	train
171	108.742	81.487	0.493281	0.101502	20.8011	79.132	35	no-defect	0.401821	train
171	108.549	81.4736	0.49618	0.101227	20.7334	78.9588	35	no-defect	0.401347	train
171	108.273	81.5905	0.497192	0.101067	20.7439	78.8374	35	no-defect	0.400897	train
171	107.998	81.7074	0.498203	0.100907	20.7545	78.7161	35	no-defect	0.400447	train
100	120.463	97.506	0.480843	0.111912	18.0723	82.0521	23	no-defect	0.38298	train
100	119.976	96.5378	0.482978	0.111813	17.9831	81.828	23	no-defect	0.382948	train
100	119.489	95.5697	0.485114	0.111713	17.894	81.604	23	no-defect	0.382916	train
100	120.07	95.7667	0.484862	0.111902	17.8651	81.5273	23	no-defect	0.382041	train
100	120.651	95.9638	0.48461	0.112091	17.8362	81.4506	23	no-defect	0.381166	train
100	119.657	95.705	0.483633	0.112597	17.9119	81.3536	23	no-defect	0.380491	train
100	118.662	95.4463	0.482656	0.113102	17.9876	81.2565	23	no-defect	0.379815	train
100	119.45	95.876	0.479315	0.11383	17.9657	81.2673	23	no-defect	0.378735	train
100	120.239	96.3057	0.475973	0.114558	17.9439	81.278	23	no-defect	0.377655	train
100	120.384	95.4516	0.473248	0.115416	17.8737	81.1372	23	no-defect	0.37702	train
100	120.529	94.5975	0.470524	0.116274	17.8034	80.9964	23	no-defect	0.376384	train
100	120.171	94.5461	0.467641	0.117037	17.7779	81.0302	23	no-defect	0.376213	train
100	119.813	94.4948	0.464758	0.117801	17.7524	81.064	23	no-defect	0.376042	train
100	120.126	94.0931	0.461083	0.118371	17.6533	81.1281	23	no-defect	0.375895	train
100	120.44	93.6915	0.457407	0.118942	17.5543	81.1922	23	no-defect	0.375748	train
100	120.868	94.8798	0.454309	0.119382	17.4775	81.4601	23	no-defect	0.376131	train
100	121.295	96.0682	0.45121	0.119822	17.4008	81.728	23	no-defect	0.376513	train
100	120.776	94.6043	0.450971	0.120092	17.428	81.898	23	no-defect	0.377304	train
100	120.258	93.1404	0.450732	0.120362	17.4553	82.0681	23	no-defect	0.378095	train
100	119.693	93.1248	0.451404	0.120263	17.5304	82.3423	23	no-defect	0.378769	train
100	119.129	93.1092	0.452077	0.120164	17.6054	82.6166	23	no-defect	0.379443	train
100	119.512	93.3016	0.453127	0.119836	17.6219	82.9456	23	no-defect	0.37997	train
100	119.895	93.494	0.454178	0.119509	17.6384	83.2747	23	no-defect	0.380498	train
100	119.01	94.6967	0.455403	0.118852	17.7856	83.583	23	no-defect	0.380389	train
100	118.125	95.8994	0.456629	0.118195	17.9328	83.8913	23	no-defect	0.38028	train
100	118.859	97.0703	0.458757	0.117628	17.5807	83.8139	23	no-defect	0.38039	train
100	119.594	98.2412	0.460885	0.117062	17.2286	83.7365	23	no-defect	0.380501	train
100	119.709	96.6986	0.464603	0.116379	17.4388	83.8031	23	no-defect	0.38065	train
100	119.825	95.1561	0.468321	0.115696	17.6489	83.8697	23	no-defect	0.380799	train
100	119.425	95.7749	0.47129	0.115141	17.5965	83.6737	23	no-defect	0.380687	train
100	119.025	96.3938	0.47426	0.114587	17.544	83.4778	23	no-defect	0.380574	train
100	118.637	96.3934	0.477346	0.114101	17.5174	83.2021	23	no-defect	0.380355	train
100	118.25	96.393	0.480431	0.113614	17.4907	82.9264	23	no-defect	0.380135	train
100	118.632	97.4496	0.481079	0.113207	17.5051	82.6238	23	no-defect	0.379614	train
100	119.014	98.5063	0.481727	0.1128	17.5196	82.3213	23	no-defect	0.379094	train
100	119.309	97.1479	0.483071	0.112716	17.5152	81.8756	23	no-defect	0.378504	train
100	119.604	95.7895	0.484415	0.112632	17.5109	81.4299	23	no-defect	0.377914	train
100	118.267	95.8203	0.485498	0.112813	17.4795	81.2526	23	no-defect	0.377798	train
100	116.929	95.8511	0.486582	0.112994	17.4481	81.0754	23	no-defect	0.377683	train
100	117.851	95.3632	0.485006	0.113354	17.5102	80.8429	23	no-defect	0.377261	train
100	118.773	94.8752	0.483431	0.113713	17.5723	80.6105	23	no-defect	0.376839	train
100	119.425	95.2926	0.480387	0.114223	17.4709	80.683	23	no-defect	0.376565	train
100	120.077	95.7101	0.477343	0.114734	17.3695	80.7555	23	no-defect	0.376292	train
100	119.84	94.4399	0.474635	0.11521	17.3813	80.992	23	no-defect	0.375642	train
100	119.604	93.1696	0.471927	0.115686	17.393	81.2284	23	no-defect	0.374992	train
100	121.566	94.2208	0.46783	0.116333	17.3472	81.5633	23	no-defect	0.375245	train
100	123.528	95.272	0.463734	0.11698	17.3015	81.8982	23	no-defect	0.375498	train
100	121.553	95.2955	0.461656	0.117608	17.1021	82.0842	23	no-defect	0.375861	train
100	119.578	95.319	0.459577	0.118237	16.9026	82.2703	23	no-defect	0.376224	train
100	120.044	95.3512	0.45727	0.1187	17.1864	82.327	23	no-defect	0.376593	train
100	120.51	95.3834	0.454963	0.119163	17.4702	82.3837	23	no-defect	0.376962	train
100	120.132	97.3117	0.452265	0.119413	17.477	82.4153	23	no-defect	0.377379	train
100	119.755	99.24	0.449567	0.119664	17.4838	82.447	23	no-defect	0.377797	train
100	119.672	98.2537	0.448542	0.119573	17.3596	82.4715	23	no-defect	0.377709	train
100	119.589	97.2675	0.447516	0.119483	17.2353	82.496	23	no-defect	0.377621	train
100	119.993	97.1327	0.448175	0.119224	17.2742	82.6805	23	no-defect	0.377752	train
100	120.396	96.9979	0.448834	0.118964	17.313	82.865	23	no-defect	0.377884	train
100	119.782	96.7121	0.451736	0.118629	17.4283	83.0437	23	no-defect	0.378103	train
100	119.169	96.4264	0.454637	0.118293	17.5435	83.2224	23	no-defect	0.378322	train
100	119.22	96.845	0.457094	0.117771	17.4331	83.4537	23	no-defect	0.378662	train
100	119.272	97.2636	0.459552	0.117249	17.3228	83.6851	23	no-defect	0.379003	train
100	116.65	97.8546	0.463773	0.116681	17.1461	83.7766	23	no-defect	0.378785	train
100	114.027	98.4457	0.467993	0.116113	16.9694	83.8681	23	no-defect	0.378568	train
17	119.806	96.0715	0.437479	0.120307	19.81	82.1449	25	no-defect	0.365603	train
17	119.044	95.2392	0.433315	0.121	19.687	82.9017	25	no-defect	0.366138	train
17	120.513	95.3262	0.42878	0.121715	19.6611	83.4319	25	no-defect	0.364745	train
17	120.08	94.5103	0.425117	0.122119	19.6859	83.8152	25	no-defect	0.364587	train
17	120.097	95.5324	0.42212	0.122446	19.6961	84.1386	25	no-defect	0.364801	train
17	119.047	95.5969	0.421626	0.122628	19.7488	84.2063	25	no-defect	0.365672	train
17	118.97	97.8816	0.420296	0.122675	19.7657	84.2794	25	no-defect	0.366435	train
17	121.069	96.6015	0.421251	0.122521	20.0565	84.2174	25	no-defect	0.366981	train
17	119.658	95.1928	0.424112	0.122057	19.9762	84.0763	25	no-defect	0.36771	train
17	119.351	97.0331	0.426385	0.121496	19.8399	83.8653	25	no-defect	0.368079	train
17	118.475	97.5308	0.430476	0.120724	20.1353	83.5639	25	no-defect	0.368834	train
17	119.782	98.6118	0.434091	0.119739	20.1981	83.3669	25	no-defect	0.369506	train
17	119.189	97.3897	0.439257	0.118505	20.1243	83.2311	25	no-defect	0.369636	train
17	118.356	96.1833	0.444412	0.117177	20.1499	83.1312	25	no-defect	0.368976	train
17	116.579	97.403	0.449863	0.116119	20.2346	83.2274	25	no-defect	0.368856	train
17	118.081	95.7713	0.455243	0.115041	20.2093	83.2951	25	no-defect	0.369126	train
17	119.221	95.9485	0.459933	0.114101	20.3139	83.4949	25	no-defect	0.369714	train
17	118.85	96.2866	0.464329	0.113087	20.2913	83.8928	25	no-defect	0.37002	train
17	119.549	95.4425	0.469146	0.112401	20.2792	83.833	25	no-defect	0.370359	train
17	119.299	95.7163	0.472023	0.111763	20.3426	83.9239	25	no-defect	0.3707	train
17	117.72	96.1133	0.474206	0.11131	20.3061	83.8416	25	no-defect	0.370812	train
17	119.494	95.6684	0.47569	0.111076	20.463	83.409	25	no-defect	0.371373	train
17	119.446	96.0576	0.474904	0.110796	20.1956	83.1369	25	no-defect	0.370401	train
17	120.663	96.1375	0.473746	0.110904	20.1785	82.4979	25	no-defect	0.37003	train
17	118.647	94.5186	0.473841	0.111223	20.5701	81.8052	25	no-defect	0.369494	train
17	122.447	94.6678	0.471085	0.111712	20.1403	81.1309	25	no-defect	0.369272	train
17	119.039	95.4467	0.469615	0.112404	20.3623	80.26	25	no-defect	0.368505	train
17	118.969	94.9365	0.467749	0.113139	20.2274	79.6867	25	no-defect	0.368302	train
17	120.796	94.7843	0.4644	0.114028	20.1605	79.2261	25	no-defect	0.368174	train
17	119.743	94.6192	0.461851	0.114842	20.1662	79.1872	25	no-defect	0.367539	train
17	119.715	94.2454	0.459535	0.115632	20.0649	79.1089	25	no-defect	0.367358	train
17	119.567	93.0136	0.457556	0.116509	20.1735	79.3424	25	no-defect	0.367104	train
17	118.819	93.2384	0.454363	0.1172	19.9442	79.7431	25	no-defect	0.366635	train
17	120.916	94.5758	0.449489	0.117877	20.2284	80.3037	25	no-defect	0.366342	train
17	118.627	93.9324	0.446807	0.118531	20.0414	80.9451	25	no-defect	0.366359	train
17	119.71	93.6304	0.442679	0.119329	20.2434	81.5422	25	no-defect	0.367061	train
17	118.295	92.2497	0.441299	0.11986	20.0698	82.2446	25	no-defect	0.367257	train
17	119.355	95.0202	0.437279	0.120233	20.2814	83.0637	25	no-defect	0.367716	train
17	120.005	96.1582	0.434722	0.120554	20.2021	83.5639	25	no-defect	0.368062	train
17	117.909	94.7579	0.435364	0.120684	20.168	83.9793	25	no-defect	0.368538	train
17	116.95	97.4971	0.433937	0.120708	20.31	84.2974	25	no-defect	0.369116	train
17	117.446	97.5039	0.434388	0.120512	21.0052	84.4133	25	no-defect	0.369779	train
17	121.356	97.1585	0.433092	0.120115	19.8715	84.0426	25	no-defect	0.369785	train
17	121.739	98.0044	0.433263	0.119537	19.9754	84.2414	25	no-defect	0.369863	train
17	119	96.7932	0.43535	0.118996	20.4527	84.0205	25	no-defect	0.370738	train
17	119.126	98.1725	0.437449	0.118339	20.4645	83.8887	25	no-defect	0.370718	train
17	119.288	98.2757	0.440818	0.117613	20.5403	83.7905	25	no-defect	0.37115	train
17	118.352	97.8021	0.44556	0.116885	20.3105	83.5417	25	no-defect	0.371897	train
17	118.806	97.977	0.450263	0.116087	20.8955	83.3632	25	no-defect	0.371804	train
17	118.623	98.4289	0.453862	0.115227	20.6329	83.3213	25	no-defect	0.372183	train
17	119.376	97.4444	0.457674	0.114507	20.7455	83.2851	25	no-defect	0.372199	train
17	118.008	97.1865	0.462314	0.113747	20.6895	83.3665	25	no-defect	0.372063	train
17	117.006	96.828	0.465357	0.112983	20.7069	83.3452	25	no-defect	0.371436	train
17	118.514	98.3213	0.465609	0.112495	20.5026	83.3673	25	no-defect	0.371291	train
17	118.201	99.2418	0.466016	0.112202	20.8567	83.3661	25	no-defect	0.370917	train
17	119.171	98.0875	0.46686	0.112043	20.9661	83.2848	25	no-defect	0.371105	train
17	118.999	97.7314	0.46752	0.112153	20.8044	83.1641	25	no-defect	0.370806	train
17	118.298	98.313	0.466459	0.112347	21.0365	83.1049	25	no-defect	0.369952	train
17	118.847	97.6567	0.466088	0.112601	21.4671	82.6603	25	no-defect	0.369201	train
17	127.515	96.2477	0.46415	0.112916	20.8254	82.3767	25	no-defect	0.369155	train
17	119.363	96.7706	0.464029	0.113548	20.6046	81.7351	25	no-defect	0.368235	train
17	121.01	93.531	0.462926	0.114121	20.8867	81.2526	25	no-defect	0.367947	train
17	119.974	95.5539	0.458593	0.114778	21.6044	80.7766	25	no-defect	0.367811	train
17	120.792	96.6724	0.455099	0.115299	20.7007	80.4084	25	no-defect	0.366787	train
17	119.905	98.5481	0.451701	0.115847	21.1901	80.202	25	no-defect	0.366632	train
17	120.053	96.9177	0.449628	0.116528	20.7119	80.1647	25	no-defect	0.366462	train
17	119.96	95.9732	0.448915	0.117048	20.6459	80.3388	25	no-defect	0.366636	train
17	120.833	96.972	0.44616	0.117567	21.0583	80.6737	25	no-defect	0.36679	train
17	119.193	97.5452	0.445378	0.118029	21.2996	81.0956	25	no-defect	0.366377	train
17	120.108	95.6365	0.443956	0.118314	21.285	81.4987	25	no-defect	0.365728	train
17	121.178	95.868	0.442062	0.118551	21.2903	81.9314	25	no-defect	0.365683	train
17	120.375	97.2572	0.441036	0.118761	21.1807	82.5507	25	no-defect	0.366525	train
17	116.701	97.5727	0.441582	0.118714	21.1241	83.1749	25	no-defect	0.366409	train
17	120.051	95.1074	0.44103	0.118536	21.1144	83.6387	25	no-defect	0.366445	train
18	116.224	93.7113	0.52476	0.110427	31.1979	80.6065	28	no-defect	0.367736	train
18	117.505	94.4761	0.527116	0.110313	31.1963	79.3899	28	no-defect	0.367718	train
18	116.648	94.095	0.528904	0.110472	31.3823	78.2569	28	no-defect	0.367062	train
18	117.981	94.59	0.529393	0.110969	31.176	76.6533	28	no-defect	0.366824	train
18	119.325	94.3202	0.526992	0.1116	30.9422	75.7291	28	no-defect	0.36382	train
18	119.908	93.4197	0.523641	0.112363	30.8974	75.4128	28	no-defect	0.362148	train
18	119.488	95.9064	0.519421	0.113403	31.1118	75.2861	28	no-defect	0.360835	train
18	120.183	94.5699	0.515392	0.114602	31.304	75.7529	28	no-defect	0.360253	train
18	118.515	93.8553	0.510994	0.115803	31.7979	76.1627	28	no-defect	0.359098	train
18	117.954	94.9431	0.50626	0.117038	31.8031	76.7062	28	no-defect	0.358565	train
18	117.428	93.2965	0.502826	0.118221	31.9089	77.361	28	no-defect	0.358423	train
18	119.884	92.4928	0.497506	0.119348	32.1506	77.9669	28	no-defect	0.35846	train
18	121.202	94.1033	0.489697	0.120502	32.216	78.5618	28	no-defect	0.358823	train
18	119.735	91.4131	0.484923	0.121632	32.3629	79.1194	28	no-defect	0.360176	train
18	118.731	91.8996	0.47734	0.122561	32.141	79.5996	28	no-defect	0.361347	train
18	118.467	92.3145	0.470615	0.123314	32.3965	79.9114	28	no-defect	0.362915	train
18	120.224	92.6997	0.464651	0.123943	32.2013	80.1642	28	no-defect	0.364635	train
18	120.891	92.946	0.46108	0.124397	32.1455	80.4217	28	no-defect	0.366371	train
18	119.221	92.6945	0.458789	0.124704	32.2835	80.4671	28	no-defect	0.368084	train
18	118.922	93.9766	0.4572	0.124527	32.3143	80.3809	28	no-defect	0.369137	train
18	119.157	94.9589	0.458082	0.12439	32.5796	80.2958	28	no-defect	0.369514	train
18	119.784	94.1627	0.46059	0.123927	32.9267	80.5885	28	no-defect	0.370117	train
18	117.081	94.4082	0.467128	0.123142	32.9298	81.018	28	no-defect	0.370104	train
18	118.065	93.8384	0.471475	0.122378	33.1124	81.3849	28	no-defect	0.370044	train
18	117.709	92.4811	0.477841	0.121158	33.0828	81.8637	28	no-defect	0.368888	train
18	114.944	92.3344	0.484538	0.120038	33.0196	82.5658	28	no-defect	0.36807	train
18	117.516	94.2216	0.489617	0.118594	33.7147	82.9348	28	no-defect	0.367411	train
18	119.47	94.549	0.497001	0.11737	32.5079	83.1809	28	no-defect	0.36665	train
18	118.586	94.213	0.504935	0.11588	33.2689	83.7751	28	no-defect	0.365898	train
18	117.361	92.884	0.51417	0.114562	33.0571	83.8633	28	no-defect	0.3654	train
18	116.965	92.4032	0.52158	0.113279	32.9854	83.9846	28	no-defect	0.364955	train
18	116.82	93.1583	0.529133	0.112062	33.2203	83.8923	28	no-defect	0.364378	train
18	115.099	94.4619	0.533973	0.110972	33.5824	83.6392	28	no-defect	0.363555	train
18	114.943	91.2915	0.539763	0.109841	33.8243	83.1342	28	no-defect	0.363541	train
18	116.614	93.4382	0.540055	0.109022	33.7166	82.6645	28	no-defect	0.363042	train
18	117.906	92.8712	0.541665	0.108424	33.5237	81.9555	28	no-defect	0.362505	train
18	117.375	91.6922	0.543776	0.108005	34.2974	81.0281	28	no-defect	0.362176	train
18	126.478	94.8721	0.54077	0.107757	33.5913	80.3471	28	no-defect	0.360892	train
18	119.206	93.641	0.542378	0.108019	33.6868	79.3255	28	no-defect	0.360899	train
18	117.235	94.941	0.543025	0.108237	33.5307	78.3441	28	no-defect	0.360118	train
18	118.468	93.6186	0.542316	0.108719	33.7039	77.2309	28	no-defect	0.359214	train
18	118.785	92.5577	0.542314	0.109301	33.6262	76.1914	28	no-defect	0.357305	train
18	118.883	94.0783	0.539682	0.109974	33.4558	75.3354	28	no-defect	0.356448	train
18	119.919	94.9303	0.537138	0.110679	33.6488	75.1437	28	no-defect	0.35555	train
18	118.818	92.9102	0.533937	0.111486	33.584	74.4002	28	no-defect	0.354158	train
18	117.419	93.6653	0.530445	0.112347	33.3092	74.4014	28	no-defect	0.353266	train
46	118.158	92.2049	0.470249	0.121835	25.5495	82.9187	30	no-defect	0.392453	train
46	119.54	91.6469	0.469461	0.121914	25.1009	82.8311	30	no-defect	0.392557	train
46	117.629	91.4399	0.469847	0.121994	24.8185	82.9046	30	no-defect	0.392498	train
46	118.501	92.172	0.467063	0.122208	24.8753	82.7091	30	no-defect	0.391671	train
46	120.588	93.0201	0.46495	0.122554	25.2949	82.7736	30	no-defect	0.391667	train
46	121.039	92.5066	0.463376	0.123116	25.1905	82.8837	30	no-defect	0.3921	train
46	120.724	92.8124	0.461345	0.123673	25.3794	83.1185	30	no-defect	0.391645	train
46	119.187	91.2616	0.4607	0.124441	25.4607	83.3934	30	no-defect	0.391347	train
46	119.032	92.6241	0.457958	0.125185	25.6008	83.6027	30	no-defect	0.391689	train
46	121.201	93.1929	0.454538	0.125754	26.0703	83.8747	30	no-defect	0.391642	train
46	119.74	92.3695	0.453162	0.126628	26.2927	84.0341	30	no-defect	0.391248	train
46	120.988	91.0148	0.449315	0.12708	25.9941	84.1861	30	no-defect	0.390915	train
46	119.398	91.7752	0.446001	0.127479	26.1804	84.0165	30	no-defect	0.390662	train
46	119.74	92.3962	0.443107	0.127518	26.0832	83.85	30	no-defect	0.390481	train
46	119.957	94.3127	0.441298	0.127596	25.9054	83.5618	30	no-defect	0.390814	train
46	120.825	93.6024	0.440468	0.127573	25.6545	83.3784	30	no-defect	0.391276	train
46	120.191	92.8565	0.440699	0.127582	25.6355	83.237	30	no-defect	0.392696	train
46	119.448	93.8264	0.44054	0.12745	25.6196	83.1126	30	no-defect	0.394469	train
46	119.167	92.2911	0.442803	0.127341	25.7897	83.1201	30	no-defect	0.395325	train
46	118.065	92.345	0.443512	0.126953	25.5561	83.0779	30	no-defect	0.39668	train
46	119.156	93.8268	0.445002	0.126504	25.8473	83.2433	30	no-defect	0.397476	train
46	119.245	93.6102	0.446336	0.126028	25.8632	83.5212	30	no-defect	0.398225	train
46	116.405	94.1029	0.449896	0.125474	25.8615	83.746	30	no-defect	0.3991	train
46	118.702	94.3964	0.450843	0.124756	26.6411	84.0175	30	no-defect	0.39927	train
46	122.115	94.3751	0.453587	0.124212	25.7167	83.6795	30	no-defect	0.399552	train
46	120.219	93.2374	0.456792	0.123636	26.3275	83.9364	30	no-defect	0.399867	train
46	120.261	92.8378	0.458451	0.123044	26.1424	83.8967	30	no-defect	0.400619	train
46	119.409	94.0151	0.4604	0.122619	26.1223	83.6613	30	no-defect	0.401082	train
46	118.247	91.3873	0.463861	0.122345	25.7294	83.3525	30	no-defect	0.400956	train
46	119.402	94.5347	0.464395	0.122187	26.2881	83.0635	30	no-defect	0.400314	train
46	118.908	91.6955	0.467845	0.122083	25.9092	82.9358	30	no-defect	0.399332	train
46	119.601	93.8596	0.467082	0.12187	25.7248	82.5331	30	no-defect	0.397934	train
46	118.282	92.7915	0.468469	0.12186	25.4573	82.3323	30	no-defect	0.396684	train
46	119.49	92.9482	0.468921	0.121883	25.4866	82.1297	30	no-defect	0.395208	train
46	120.186	92.9196	0.470013	0.121891	25.6535	82.0269	30	no-defect	0.393733	train
46	121.555	92.6741	0.470886	0.121951	25.6728	82.0258	30	no-defect	0.392441	train
46	120.221	93.8447	0.469739	0.122159	26.1224	82.3656	30	no-defect	0.39131	train
46	122.328	92.229	0.469274	0.122532	26.3521	82.5507	30	no-defect	0.389823	train
46	124.27	93.2652	0.467279	0.12292	25.6053	82.9091	30	no-defect	0.38868	train
46	121.118	89.7696	0.467903	0.123356	25.6555	82.9997	30	no-defect	0.387771	train
46	120.334	90.2498	0.466606	0.123793	26.6382	83.2867	30	no-defect	0.387309	train
46	120.883	92.5575	0.46281	0.124031	25.9689	83.2064	30	no-defect	0.386847	train
46	120.47	93.2053	0.459343	0.124351	25.8417	83.2677	30	no-defect	0.387317	train
46	120.251	92.4821	0.456805	0.124835	25.5963	83.4968	30	no-defect	0.388498	train
46	120.39	90.9105	0.455418	0.125097	26.0435	83.6023	30	no-defect	0.388775	train
46	119.487	92.9597	0.453563	0.125414	26.0982	83.5861	30	no-defect	0.389306	train
46	122.379	92.6631	0.450409	0.125761	25.8786	83.4241	30	no-defect	0.390035	train
46	120.463	92.5027	0.449784	0.126021	25.9064	83.3363	30	no-defect	0.390759	train
46	119.496	93.2362	0.449664	0.126116	26.1084	83.1926	30	no-defect	0.390376	train
46	120.359	91.8872	0.450029	0.126013	26.2325	83.337	30	no-defect	0.390277	train
167	115.188	95.0412	0.431757	0.108773	17.0744	83.1685	25	no-defect	0.357431	train
167	114.993	94.4027	0.43172	0.108832	17.0543	83.1679	25	no-defect	0.35718	train
167	114.798	93.7643	0.431683	0.108891	17.0342	83.1674	25	no-defect	0.356929	train
167	114.603	93.1259	0.431645	0.108949	17.0141	83.1668	25	no-defect	0.356677	train
167	114.408	92.4875	0.431608	0.109008	16.994	83.1663	25	no-defect	0.356426	train
167	114.879	92.477	0.43189	0.108947	16.7715	83.0416	25	no-defect	0.35563	train
167	115.349	92.4665	0.432172	0.108887	16.5489	82.9169	25	no-defect	0.354834	train
167	115.82	92.4559	0.432454	0.108827	16.3264	82.7922	25	no-defect	0.354037	train
167	116.291	92.4454	0.432736	0.108766	16.1038	82.6675	25	no-defect	0.353241	train
167	115.788	92.2877	0.435931	0.108403	16.099	82.1088	25	no-defect	0.353066	train
167	115.285	92.1299	0.439126	0.10804	16.0943	81.5501	25	no-defect	0.352892	train
167	114.782	91.9721	0.442322	0.107677	16.0895	80.9913	25	no-defect	0.352717	train
167	114.279	91.8143	0.445517	0.107313	16.0847	80.4326	25	no-defect	0.352543	train
167	114.665	91.5045	0.445939	0.10732	16.1398	81.07	25	no-defect	0.352584	train
167	115.051	91.1947	0.44636	0.107327	16.1948	81.7073	25	no-defect	0.352626	train
167	115.437	90.8849	0.446782	0.107334	16.2499	82.3447	25	no-defect	0.352667	train
167	115.823	90.575	0.447204	0.10734	16.3049	82.9821	25	no-defect	0.352709	train
167	114.586	90.5821	0.44746	0.107423	16.2513	82.9599	25	no-defect	0.352545	train
167	113.349	90.5892	0.447716	0.107506	16.1976	82.9377	25	no-defect	0.352382	train
167	112.111	90.5963	0.447972	0.107589	16.144	82.9155	25	no-defect	0.352218	train
167	110.874	90.6034	0.448228	0.107671	16.0903	82.8933	25	no-defect	0.352054	train
167	112.121	90.612	0.445756	0.107708	15.8692	82.476	25	no-defect	0.352216	train
167	113.369	90.6205	0.443285	0.107745	15.648	82.0587	25	no-defect	0.352378	train
167	114.617	90.6291	0.440813	0.107781	15.4269	81.6414	25	no-defect	0.35254	train
167	115.864	90.6376	0.438342	0.107818	15.2057	81.2241	25	no-defect	0.352702	train
167	115.807	90.6306	0.43811	0.108188	15.3112	81.2213	25	no-defect	0.352998	train
167	115.751	90.6236	0.437878	0.108558	15.4168	81.2184	25	no-defect	0.353294	train
167	115.694	90.6166	0.437646	0.108927	15.5223	81.2156	25	no-defect	0.35359	train
167	115.637	90.6095	0.437414	0.109297	15.6278	81.2127	25	no-defect	0.353886	train
167	115.303	90.8513	0.437443	0.109256	15.5998	81.5639	25	no-defect	0.353255	train
167	114.969	91.0931	0.437473	0.109214	15.5717	81.9151	25	no-defect	0.352623	train
167	114.635	91.3348	0.437502	0.109172	15.5437	82.2662	25	no-defect	0.351992	train
167	114.3	91.5766	0.437532	0.10913	15.5156	82.6174	25	no-defect	0.35136	train
167	114.886	91.373	0.436607	0.109331	15.373	82.968	25	no-defect	0.3513	train
167	115.471	91.1694	0.435681	0.109532	15.2303	83.3186	25	no-defect	0.35124	train
167	116.056	90.9658	0.434756	0.109734	15.0876	83.6691	25	no-defect	0.351179	train
167	116.642	90.7623	0.433831	0.109935	14.9449	84.0197	25	no-defect	0.351119	train
167	116.496	91.5663	0.433937	0.109824	15.0224	83.7407	25	no-defect	0.350988	train
167	116.35	92.3704	0.434044	0.109713	15.0999	83.4617	25	no-defect	0.350857	train
167	116.204	93.1745	0.434151	0.109603	15.1774	83.1828	25	no-defect	0.350726	train
167	116.058	93.9786	0.434257	0.109492	15.2549	82.9038	25	no-defect	0.350594	train
167	116.088	94.2265	0.435142	0.109216	15.3061	82.6455	25	no-defect	0.350547	train
167	116.118	94.4744	0.436028	0.10894	15.3574	82.3873	25	no-defect	0.350501	train
167	116.149	94.7224	0.436913	0.108664	15.4086	82.1291	25	no-defect	0.350454	train
167	116.179	94.9703	0.437798	0.108388	15.4599	81.8709	25	no-defect	0.350407	train
167	116.299	94.4966	0.437384	0.108386	15.3154	82.1384	25	no-defect	0.350823	train
167	116.419	94.0229	0.436969	0.108384	15.1709	82.406	25	no-defect	0.35124	train
167	116.54	93.5492	0.436555	0.108382	15.0264	82.6736	25	no-defect	0.351656	train
167	116.66	93.0755	0.436141	0.10838	14.8819	82.9412	25	no-defect	0.352073	train
167	116.343	93.2435	0.436263	0.10836	14.9047	83.1483	25	no-defect	0.351693	train
167	116.026	93.4114	0.436386	0.108341	14.9275	83.3553	25	no-defect	0.351312	train
167	115.709	93.5794	0.436508	0.108321	14.9503	83.5624	25	no-defect	0.350932	train
167	115.391	93.7473	0.436631	0.108302	14.9731	83.7694	25	no-defect	0.350551	train
167	115.952	93.5235	0.435623	0.108482	15.0149	83.4061	25	no-defect	0.350656	train
167	116.513	93.2998	0.434616	0.108663	15.0566	83.0428	25	no-defect	0.350761	train
167	117.074	93.076	0.433608	0.108843	15.0984	82.6795	25	no-defect	0.350866	train
167	117.635	92.8522	0.432601	0.109024	15.1401	82.3162	25	no-defect	0.350971	train
167	119.657	92.4208	0.432477	0.109056	15.0186	82.2235	25	no-defect	0.350579	train
167	121.68	91.9894	0.432353	0.109088	14.8971	82.1309	25	no-defect	0.350187	train
167	123.702	91.558	0.43223	0.10912	14.7756	82.0382	25	no-defect	0.349795	train
167	125.725	91.1265	0.432106	0.109151	14.654	81.9455	25	no-defect	0.349403	train
167	123.303	92.037	0.432266	0.109245	14.6374	82.1936	25	no-defect	0.349184	train
167	120.881	92.9474	0.432426	0.109339	14.6208	82.4417	25	no-defect	0.348966	train
167	118.459	93.8578	0.432586	0.109433	14.6042	82.6898	25	no-defect	0.348747	train
167	116.037	94.7682	0.432746	0.109527	14.5876	82.9379	25	no-defect	0.348529	train
167	116.18	94.1953	0.433071	0.109435	14.6046	83.0555	25	no-defect	0.348368	train
167	116.323	93.6223	0.433396	0.109342	14.6215	83.173	25	no-defect	0.348208	train
167	116.466	93.0494	0.433721	0.10925	14.6384	83.2906	25	no-defect	0.348048	train
167	116.609	92.4764	0.434046	0.109158	14.6554	83.4082	25	no-defect	0.347888	train
167	116.334	93.1853	0.433559	0.109019	14.5899	83.1841	25	no-defect	0.348073	train
167	116.06	93.8941	0.433072	0.108879	14.5245	82.9601	25	no-defect	0.348259	train
167	115.786	94.6029	0.432585	0.10874	14.4591	82.7361	25	no-defect	0.348445	train
167	115.511	95.3118	0.432097	0.108601	14.3936	82.512	25	no-defect	0.34863	train
167	115.831	95.2534	0.432587	0.108532	14.3951	82.5283	25	no-defect	0.348593	train
167	116.15	95.195	0.433077	0.108464	14.3965	82.5445	25	no-defect	0.348555	train
167	116.469	95.1366	0.433567	0.108396	14.3979	82.5608	25	no-defect	0.348518	train
167	116.788	95.0782	0.434057	0.108327	14.3993	82.577	25	no-defect	0.34848	train
167	116.704	94.6228	0.434425	0.108386	14.3943	82.6988	25	no-defect	0.348162	train
167	116.619	94.1673	0.434793	0.108444	14.3892	82.8206	25	no-defect	0.347845	train
177	118.701	92.4236	0.474762	0.117784	22.1428	80.5084	28	no-defect	0.380385	train
177	118.747	91.6286	0.474556	0.117801	22.1405	80.8079	28	no-defect	0.379447	train
177	118.794	90.8335	0.474351	0.117819	22.1382	81.1074	28	no-defect	0.37851	train
177	119.304	91.0548	0.474325	0.117793	22.1705	81.3869	28	no-defect	0.378071	train
177	119.815	91.2761	0.4743	0.117767	22.2027	81.6665	28	no-defect	0.377632	train
177	119.55	91.2904	0.473776	0.11767	21.8372	81.8366	28	no-defect	0.376687	train
177	119.285	91.3047	0.473251	0.117574	21.4717	82.0067	28	no-defect	0.375742	train
177	119.828	91.8048	0.474877	0.117037	20.8191	81.4734	28	no-defect	0.374591	train
177	120.371	92.3049	0.476503	0.116499	20.1665	80.94	28	no-defect	0.373441	train
177	120.515	91.5745	0.483414	0.115888	20.6601	79.9131	28	no-defect	0.373229	train
177	120.66	90.844	0.490325	0.115276	21.1538	78.8861	28	no-defect	0.373017	train
177	119.332	90.7166	0.493017	0.115122	21.3763	78.8307	28	no-defect	0.372879	train
177	118.004	90.5891	0.495709	0.114968	21.5988	78.7753	28	no-defect	0.372741	train
177	117.878	90.1911	0.498376	0.114784	21.6595	79.2029	28	no-defect	0.372205	train
177	117.753	89.7931	0.501043	0.114601	21.7202	79.6305	28	no-defect	0.371669	train
177	117.336	89.4414	0.503001	0.114508	21.6717	79.8973	28	no-defect	0.370047	train
177	116.919	89.0897	0.504959	0.114416	21.6232	80.1641	28	no-defect	0.368426	train
177	117.169	89.8892	0.505181	0.114273	21.7788	80.3003	28	no-defect	0.368084	train
177	117.419	90.6888	0.505404	0.114129	21.9344	80.4364	28	no-defect	0.367743	train
177	117.56	90.2445	0.504295	0.114147	21.8332	80.4096	28	no-defect	0.367284	train
177	117.702	89.8002	0.503187	0.114166	21.7321	80.3828	28	no-defect	0.366825	train
177	117.536	89.8203	0.501971	0.114246	21.2401	80.2435	28	no-defect	0.366985	train
177	117.371	89.8404	0.500754	0.114327	20.7481	80.1043	28	no-defect	0.367145	train
177	117.945	90.4788	0.497216	0.114797	20.9104	79.8136	28	no-defect	0.367747	train
177	118.52	91.1172	0.493678	0.115267	21.0726	79.523	28	no-defect	0.36835	train
177	120.209	92.0799	0.489917	0.115882	20.9471	79.1233	28	no-defect	0.368637	train
177	121.897	93.0427	0.486156	0.116497	20.8216	78.7237	28	no-defect	0.368923	train
177	120.412	92.066	0.484034	0.116851	21.0859	78.82	28	no-defect	0.369274	train
177	118.926	91.0893	0.481912	0.117204	21.3501	78.9164	28	no-defect	0.369626	train
177	119.209	90.5284	0.480376	0.117604	21.5749	79.0829	28	no-defect	0.369461	train
177	119.492	89.9676	0.47884	0.118004	21.7996	79.2494	28	no-defect	0.369297	train
177	118.416	91.4092	0.478042	0.118224	21.9148	79.3028	28	no-defect	0.368979	train
177	117.34	92.8509	0.477244	0.118443	22.0299	79.3563	28	no-defect	0.368661	train
177	117.612	92.7854	0.476076	0.118852	21.8791	79.7544	28	no-defect	0.36799	train
177	117.884	92.7198	0.474908	0.11926	21.7284	80.1526	28	no-defect	0.367319	train
177	117.449	91.1655	0.474163	0.119572	21.3846	80.6793	28	no-defect	0.367453	train
177	117.015	89.6113	0.473418	0.119884	21.0408	81.2059	28	no-defect	0.367587	train
177	117.561	90.9366	0.472102	0.119814	21.1026	81.5651	28	no-defect	0.367382	train
177	118.108	92.2619	0.470786	0.119745	21.1644	81.9244	28	no-defect	0.367178	train
177	118.726	92.5488	0.471868	0.119514	21.4176	82.0625	28	no-defect	0.36652	train
177	119.343	92.8356	0.472949	0.119284	21.6709	82.2006	28	no-defect	0.365863	train
177	122.679	92.4867	0.473824	0.118782	21.6915	82.1439	28	no-defect	0.365158	train
177	126.014	92.1377	0.474699	0.118281	21.712	82.0872	28	no-defect	0.364454	train
177	123.047	91.2995	0.478472	0.117935	21.9401	81.8519	28	no-defect	0.364525	train
177	120.08	90.4612	0.482245	0.117588	22.1682	81.6166	28	no-defect	0.364597	train
177	119.573	90.9137	0.482862	0.117217	22.0767	81.0447	28	no-defect	0.364828	train
177	119.066	91.3662	0.483479	0.116846	21.9853	80.4729	28	no-defect	0.365059	train
177	118.735	92.0592	0.484226	0.116289	21.849	80.0418	28	no-defect	0.364922	train
177	118.404	92.7523	0.484973	0.115731	21.7127	79.6106	28	no-defect	0.364784	train
177	118.08	91.9351	0.48764	0.115322	21.6798	79.5691	28	no-defect	0.364771	train
177	117.757	91.118	0.490308	0.114913	21.6469	79.5275	28	no-defect	0.364758	train
177	117.327	91.3878	0.492961	0.114525	21.6978	79.7216	28	no-defect	0.364322	train
177	116.897	91.6576	0.495615	0.114137	21.7487	79.9157	28	no-defect	0.363887	train
177	116.205	91.5619	0.498478	0.114135	21.6988	80.0925	28	no-defect	0.363356	train
177	115.514	91.4661	0.501342	0.114133	21.649	80.2693	28	no-defect	0.362824	train
217	116.365	89.4502	0.452948	0.117069	17.184	82.8401	30	no-defect	0.385218	train
217	115.752	88.315	0.454395	0.117007	17.1807	82.7594	30	no-defect	0.38696	train
217	115.736	87.6651	0.455318	0.11694	17.0105	82.8884	30	no-defect	0.389555	train
217	116.848	88.1546	0.455245	0.116836	17.4545	83.0448	30	no-defect	0.392548	train
217	116.053	87.7908	0.455726	0.116689	17.7628	82.9631	30	no-defect	0.39424	train
217	115.517	89.245	0.454491	0.116583	17.6982	82.9008	30	no-defect	0.394372	train
217	115.675	87.4129	0.453841	0.116465	17.488	82.7159	30	no-defect	0.394487	train
217	115.554	87.7486	0.453018	0.116495	17.4707	82.7578	30	no-defect	0.3942	train
217	113.389	91.6079	0.452302	0.116598	17.4035	83.0068	30	no-defect	0.393539	train
217	114.94	88.1467	0.45214	0.116814	17.4275	82.9264	30	no-defect	0.393194	train
217	116.435	88.9979	0.450774	0.116992	17.2217	83.0154	30	no-defect	0.392066	train
217	115.841	88.158	0.451702	0.117175	16.9908	82.9948	30	no-defect	0.391228	train
217	116.537	87.5998	0.450868	0.117339	17.2539	83.0183	30	no-defect	0.390803	train
217	117.842	86.5709	0.450018	0.117398	17.1253	82.7819	30	no-defect	0.390709	train
217	118.742	86.5461	0.449149	0.117394	17.0729	82.6623	30	no-defect	0.390237	train
217	117.638	87.5168	0.448362	0.117314	17.256	82.647	30	no-defect	0.389495	train
217	115.682	88.3051	0.448738	0.11717	16.5303	82.4346	30	no-defect	0.388091	train
217	118.157	89.0472	0.449801	0.116987	16.3392	82.1216	30	no-defect	0.386708	train
217	115.2	90.3377	0.453795	0.116794	15.6715	81.7461	30	no-defect	0.386647	train
217	118.878	91.5398	0.457003	0.116597	15.824	81.23	30	no-defect	0.386379	train
217	116.356	88.5129	0.461621	0.116484	16.4651	81.1893	30	no-defect	0.38676	train
217	117.17	87.4073	0.462733	0.116557	16.564	81.6911	30	no-defect	0.388357	train
217	119.839	87.482	0.46209	0.116755	16.4455	82.1804	30	no-defect	0.388235	train
217	115.516	85.6952	0.465966	0.116911	16.6965	82.6701	30	no-defect	0.387235	train
217	116.862	86.4157	0.464613	0.117145	16.8092	82.7535	30	no-defect	0.386099	train
217	117.069	87.1444	0.4641	0.117138	16.2564	83.0016	30	no-defect	0.384534	train
217	116.561	87.9826	0.463674	0.116934	16.5203	83.2909	30	no-defect	0.383937	train
217	117.904	87.5657	0.462579	0.116922	16.9636	83.3145	30	no-defect	0.384153	train
217	116.571	86.63	0.463014	0.117106	17.3445	83.0011	30	no-defect	0.383528	train
217	117.44	87.4422	0.462401	0.117296	16.8872	82.759	30	no-defect	0.383153	train
217	117.43	86.5764	0.461843	0.117533	16.4171	82.4281	30	no-defect	0.382638	train
217	118.556	86.2788	0.458781	0.117758	15.9332	82.0878	30	no-defect	0.385123	train
217	118.468	86.4387	0.454901	0.118102	15.8883	81.774	30	no-defect	0.387723	train
217	117.062	86.4795	0.45194	0.118564	16.0733	81.6819	30	no-defect	0.388206	train
217	117.284	87.0031	0.450405	0.118991	16.4293	81.7885	30	no-defect	0.38752	train
217	116.598	85.7956	0.44955	0.119236	16.2963	81.9933	30	no-defect	0.387219	train
217	118.003	88.5539	0.446411	0.119231	16.326	82.5486	30	no-defect	0.387483	train
217	117.871	89.5995	0.446168	0.119233	16.1424	82.9076	30	no-defect	0.388213	train
217	118.023	88.0744	0.446693	0.119468	16.4201	83.422	30	no-defect	0.388344	train
217	114.674	88.9981	0.447607	0.119636	16.7878	83.6719	30	no-defect	0.38848	train
217	117.029	90.088	0.445457	0.119689	16.9438	83.4319	30	no-defect	0.388648	train
217	118.186	88.9664	0.444162	0.119749	17.262	83.1189	30	no-defect	0.388658	train
217	124.199	88.3189	0.441526	0.120081	16.2387	82.5537	30	no-defect	0.388329	train
217	121.486	90.2249	0.440824	0.120287	15.7383	82.922	30	no-defect	0.387851	train
217	117.992	89.4607	0.443581	0.120361	16.2535	83.1655	30	no-defect	0.386491	train
217	118.554	90.4365	0.443568	0.120479	16.2249	83.1334	30	no-defect	0.38633	train
217	118.403	90.1735	0.443503	0.120345	16.1974	82.8684	30	no-defect	0.386516	train
217	119.313	90.4579	0.444761	0.120124	16.1619	82.7491	30	no-defect	0.386069	train
217	119.482	91.2547	0.446452	0.119842	16.1321	82.5455	30	no-defect	0.386093	train
217	118.679	92.8015	0.448535	0.119609	16.0547	82.3366	30	no-defect	0.38539	train
217	118.673	92.8515	0.45009	0.119301	16.4871	82.3364	30	no-defect	0.385061	train
217	117.272	90.8249	0.451486	0.119046	16.5511	82.7771	30	no-defect	0.384872	train
217	119.3	90.6653	0.450839	0.118877	16.6426	83.1698	30	no-defect	0.384937	train
217	118.597	91.9344	0.449694	0.118834	16.596	83.3926	30	no-defect	0.385688	train
217	118.802	90.9521	0.450069	0.118741	16.3935	83.5542	30	no-defect	0.386147	train
217	117.717	90.9631	0.450657	0.118629	16.0213	83.3971	30	no-defect	0.386048	train
217	117.432	91.6493	0.448543	0.11853	16.0693	83.1124	30	no-defect	0.386698	train
217	118.477	90.4769	0.448538	0.118582	15.916	82.8171	30	no-defect	0.386914	train
217	118.18	90.6029	0.448728	0.118587	16.035	82.682	30	no-defect	0.387401	train
217	119.563	92.0375	0.447823	0.118632	16.1455	82.4434	30	no-defect	0.387004	train
217	120.306	90.3411	0.447771	0.1188	15.7784	82.4134	30	no-defect	0.387295	train
217	119.524	88.9353	0.447577	0.119013	15.9365	81.9861	30	no-defect	0.386716	train
217	118.911	87.7638	0.448262	0.119139	15.8176	81.6583	30	no-defect	0.386204	train
217	118.061	90.1278	0.447248	0.119378	16.5783	81.4088	30	no-defect	0.386085	train
217	127.565	87.1742	0.445849	0.119487	15.9727	81.384	30	no-defect	0.38535	train
217	122.656	86.0983	0.448635	0.119753	15.8021	81.3852	30	no-defect	0.384995	train
217	121.019	82.9293	0.451302	0.119809	16.0287	81.5614	30	no-defect	0.384603	train
217	119.479	85.6432	0.450711	0.11975	15.9218	81.8828	30	no-defect	0.383739	train
217	119.47	86.381	0.451025	0.119588	15.9129	81.9433	30	no-defect	0.382833	train
217	119.947	87.2205	0.451377	0.119584	15.539	82.0867	30	no-defect	0.382454	train
217	119.79	87.6263	0.451372	0.119725	15.5742	82.0292	30	no-defect	0.381393	train
217	118.833	86.3349	0.45248	0.119694	15.5421	82.0525	30	no-defect	0.380596	train
217	118.716	86.243	0.453359	0.119694	15.4352	82.1325	30	no-defect	0.379801	train
217	121.532	86.3651	0.453087	0.119831	14.9826	82.0913	30	no-defect	0.379855	train
217	120.286	85.0017	0.454606	0.119764	15.3328	82.0019	30	no-defect	0.379916	train
217	120.128	85.8533	0.455465	0.119405	15.0404	81.8594	30	no-defect	0.380633	train
217	118.34	87.774	0.456768	0.118941	15.2211	81.629	30	no-defect	0.380599	train
217	119.539	88.8461	0.456316	0.118504	15.3358	81.5716	30	no-defect	0.380546	train
217	120.593	86.591	0.45682	0.118269	15.5135	81.444	30	no-defect	0.380525	train
217	119.255	87.8603	0.457187	0.118274	15.3857	81.4855	30	no-defect	0.380627	train
217	119.765	87.7073	0.457095	0.118303	15.3594	81.5186	30	no-defect	0.380582	train
217	118.814	88.0824	0.458498	0.118417	15.2178	81.7937	30	no-defect	0.380779	train
217	118.913	88.1527	0.457504	0.118586	14.9911	82.0265	30	no-defect	0.380744	train
217	118.578	88.1168	0.457251	0.118896	15.1928	82.1489	30	no-defect	0.381012	train
217	119.302	86.7739	0.456937	0.119166	15.1717	82.1448	30	no-defect	0.381008	train
147	114.953	94.0953	0.442403	0.104601	14.545	82.3844	25	no-defect	0.366757	train
147	115.451	94.674	0.440492	0.10492	14.501	82.3448	25	no-defect	0.366238	train
147	115.95	95.2527	0.438581	0.105238	14.457	82.3053	25	no-defect	0.365718	train
147	116.449	95.8315	0.436671	0.105556	14.413	82.2657	25	no-defect	0.365198	train
147	116.947	96.4102	0.43476	0.105875	14.369	82.2261	25	no-defect	0.364679	train
147	116.806	95.6272	0.433442	0.106302	14.3558	82.2078	25	no-defect	0.364728	train
147	116.665	94.8442	0.432123	0.106729	14.3426	82.1895	25	no-defect	0.364777	train
147	116.523	94.0612	0.430805	0.107157	14.3294	82.1711	25	no-defect	0.364825	train
147	116.382	93.2782	0.429487	0.107584	14.3161	82.1528	25	no-defect	0.364874	train
147	117.109	93.3954	0.428432	0.107892	14.2878	82.2629	25	no-defect	0.365163	train
147	117.836	93.5127	0.427376	0.108201	14.2595	82.3729	25	no-defect	0.365452	train
147	118.564	93.63	0.426321	0.108509	14.2312	82.483	25	no-defect	0.365741	train
147	119.291	93.7473	0.425265	0.108817	14.2028	82.593	25	no-defect	0.36603	train
147	118.863	93.9901	0.424185	0.108822	14.2008	82.8183	25	no-defect	0.366185	train
147	118.435	94.2329	0.423105	0.108826	14.1987	83.0437	25	no-defect	0.36634	train
147	118.006	94.4756	0.422025	0.10883	14.1967	83.269	25	no-defect	0.366496	train
147	117.578	94.7184	0.420945	0.108834	14.1946	83.4943	25	no-defect	0.366651	train
147	117.403	94.8807	0.422811	0.108532	14.1571	83.5032	25	no-defect	0.366954	train
147	117.228	95.043	0.424677	0.108229	14.1195	83.5121	25	no-defect	0.367256	train
147	117.053	95.2052	0.426543	0.107927	14.082	83.521	25	no-defect	0.367559	train
147	116.878	95.3675	0.428409	0.107624	14.0444	83.5299	25	no-defect	0.367862	train
147	116.919	95.2373	0.429905	0.107195	14.029	83.3576	25	no-defect	0.368231	train
147	116.96	95.1071	0.431402	0.106766	14.0137	83.1853	25	no-defect	0.3686	train
147	117.001	94.9769	0.432899	0.106337	13.9983	83.013	25	no-defect	0.368968	train
147	117.042	94.8467	0.434396	0.105908	13.9829	82.8407	25	no-defect	0.369337	train
147	116.962	94.8967	0.435783	0.105699	13.9395	82.6609	25	no-defect	0.369371	train
147	116.882	94.9468	0.437171	0.10549	13.8961	82.4811	25	no-defect	0.369405	train
147	116.802	94.9968	0.438558	0.105281	13.8527	82.3014	25	no-defect	0.369439	train
147	116.722	95.0469	0.439945	0.105072	13.8093	82.1216	25	no-defect	0.369473	train
147	116.553	94.7453	0.44058	0.105192	13.7256	82.1314	25	no-defect	0.369324	train
147	116.384	94.4438	0.441215	0.105312	13.642	82.1412	25	no-defect	0.369175	train
147	116.215	94.1423	0.44185	0.105432	13.5583	82.1511	25	no-defect	0.369025	train
147	116.046	93.8407	0.442485	0.105552	13.4747	82.1609	25	no-defect	0.368876	train
147	116.332	94.4602	0.440685	0.105888	13.5079	82.1979	25	no-defect	0.368483	train
147	116.618	95.0797	0.438884	0.106225	13.5411	82.235	25	no-defect	0.36809	train
147	116.904	95.6991	0.437083	0.106562	13.5743	82.2721	25	no-defect	0.367697	train
147	117.189	96.3186	0.435282	0.106899	13.6076	82.3092	25	no-defect	0.367304	train
147	116.932	95.9425	0.43438	0.107216	13.5165	82.2748	25	no-defect	0.367183	train
147	116.676	95.5664	0.433477	0.107534	13.4255	82.2405	25	no-defect	0.367062	train
147	116.419	95.1904	0.432575	0.107852	13.3345	82.2061	25	no-defect	0.36694	train
147	116.162	94.8143	0.431673	0.108169	13.2435	82.1718	25	no-defect	0.366819	train
147	116.707	94.8386	0.430776	0.108268	13.178	82.3328	25	no-defect	0.366841	train
147	117.253	94.8629	0.429879	0.108366	13.1125	82.4939	25	no-defect	0.366863	train
147	117.799	94.8873	0.428982	0.108465	13.0471	82.655	25	no-defect	0.366885	train
147	118.345	94.9116	0.428085	0.108563	12.9816	82.8161	25	no-defect	0.366906	train
147	118.436	94.3983	0.429006	0.108448	13.0326	82.8827	25	no-defect	0.367149	train
147	118.528	93.8851	0.429928	0.108333	13.0835	82.9493	25	no-defect	0.367391	train
147	118.619	93.3719	0.430849	0.108218	13.1344	83.0159	25	no-defect	0.367633	train
147	118.711	92.8586	0.431771	0.108104	13.1854	83.0825	25	no-defect	0.367875	train
147	118.017	93.4465	0.432813	0.107897	13.1701	83.149	25	no-defect	0.367958	train
147	117.324	94.0345	0.433854	0.10769	13.1549	83.2155	25	no-defect	0.36804	train
147	116.63	94.6224	0.434896	0.107484	13.1397	83.2821	25	no-defect	0.368123	train
147	115.936	95.2103	0.435937	0.107277	13.1244	83.3486	25	no-defect	0.368206	train
147	113.632	94.9437	0.43811	0.106993	13.0571	83.2498	25	no-defect	0.368385	train
147	111.328	94.6772	0.440283	0.106709	12.9898	83.1509	25	no-defect	0.368564	train
147	109.025	94.4107	0.442456	0.106425	12.9225	83.0521	25	no-defect	0.368742	train
147	106.721	94.1442	0.444629	0.106141	12.8552	82.9533	25	no-defect	0.368921	train
147	109.181	94.6316	0.443307	0.10619	12.8481	82.85	25	no-defect	0.369171	train
147	111.642	95.1191	0.441986	0.106239	12.841	82.7467	25	no-defect	0.369421	train
147	114.103	95.6066	0.440664	0.106288	12.8339	82.6434	25	no-defect	0.36967	train
147	116.563	96.0941	0.439342	0.106337	12.8268	82.5401	25	no-defect	0.36992	train
147	116.849	96.0531	0.438286	0.106484	12.8264	82.5353	25	no-defect	0.369643	train
147	117.135	96.0121	0.43723	0.106632	12.826	82.5305	25	no-defect	0.369366	train
147	117.42	95.9711	0.436174	0.106779	12.8256	82.5257	25	no-defect	0.369088	train
147	117.706	95.93	0.435117	0.106926	12.8252	82.5209	25	no-defect	0.368811	train
147	117.977	95.8014	0.432846	0.107333	12.8327	82.5002	25	no-defect	0.369064	train
147	118.247	95.6728	0.430575	0.107739	12.8402	82.4795	25	no-defect	0.369317	train
147	118.518	95.5442	0.428304	0.108145	12.8476	82.4588	25	no-defect	0.36957	train
147	118.788	95.4156	0.426033	0.108551	12.8551	82.4382	25	no-defect	0.369823	train
147	120.192	95.1768	0.424707	0.108869	12.7025	82.5123	25	no-defect	0.369913	train
147	121.596	94.938	0.423381	0.109187	12.5499	82.5865	25	no-defect	0.370003	train
147	122.999	94.6991	0.422055	0.109504	12.3972	82.6607	25	no-defect	0.370093	train
147	124.403	94.4603	0.420729	0.109822	12.2446	82.7349	25	no-defect	0.370183	train
147	123.057	94.7258	0.420576	0.109852	12.3104	82.7227	25	no-defect	0.370278	train
147	121.711	94.9913	0.420422	0.109881	12.3761	82.7104	25	no-defect	0.370372	train
147	120.365	95.2568	0.420268	0.109911	12.4419	82.6982	25	no-defect	0.370467	train
147	119.019	95.5223	0.420114	0.109941	12.5076	82.6859	25	no-defect	0.370561	train
147	118.956	96.1367	0.421624	0.109757	12.4484	82.8498	25	no-defect	0.370457	train
147	118.893	96.7511	0.423135	0.109573	12.3893	83.0137	25	no-defect	0.370353	train
147	118.831	97.3655	0.424645	0.109389	12.3301	83.1777	25	no-defect	0.370249	train
147	118.768	97.9799	0.426155	0.109205	12.2709	83.3416	25	no-defect	0.370145	train
147	118.437	96.1356	0.428496	0.108772	12.2219	83.3601	25	no-defect	0.36996	train
147	118.105	94.2914	0.430836	0.10834	12.1729	83.3786	25	no-defect	0.369775	train
147	117.773	92.4471	0.433177	0.107908	12.1239	83.3971	25	no-defect	0.369589	train
147	117.442	90.6028	0.435517	0.107475	12.0749	83.4156	25	no-defect	0.369404	train
147	117.772	91.3848	0.436097	0.10721	12.0755	83.211	25	no-defect	0.369294	train
147	118.103	92.1667	0.436678	0.106944	12.076	83.0065	25	no-defect	0.369183	train
147	118.433	92.9487	0.437258	0.106678	12.0765	82.802	25	no-defect	0.369072	train
147	118.764	93.7307	0.437838	0.106412	12.0771	82.5974	25	no-defect	0.368962	train
147	118.297	94.4175	0.437961	0.10642	12.0173	82.4232	25	no-defect	0.368927	train
147	117.83	95.1043	0.438083	0.106429	11.9575	82.2489	25	no-defect	0.368893	train
136	121.227	107.04	0.442725	0.121657	14.0374	85.7077	16	no-defect	0.409887	train
136	121.249	106.849	0.443736	0.121455	14.0304	85.662	16	no-defect	0.409671	train
136	121.271	106.658	0.444747	0.121252	14.0235	85.6163	16	no-defect	0.409456	train
136	121.293	106.467	0.445758	0.12105	14.0166	85.5706	16	no-defect	0.40924	train
136	121.316	106.277	0.44677	0.120848	14.0097	85.525	16	no-defect	0.409025	train
136	121.127	105.95	0.447815	0.120705	14.0243	85.5164	16	no-defect	0.408916	train
136	120.938	105.623	0.44886	0.120561	14.0388	85.5078	16	no-defect	0.408807	train
136	120.749	105.297	0.449905	0.120418	14.0534	85.4992	16	no-defect	0.408699	train
136	120.56	104.97	0.450951	0.120274	14.068	85.4906	16	no-defect	0.40859	train
136	120.807	105.605	0.450777	0.120227	14.069	85.5107	16	no-defect	0.408487	train
136	121.053	106.239	0.450604	0.12018	14.0701	85.5309	16	no-defect	0.408383	train
136	121.299	106.874	0.45043	0.120132	14.0712	85.551	16	no-defect	0.408279	train
136	121.545	107.509	0.450257	0.120085	14.0723	85.5712	16	no-defect	0.408176	train
136	121.554	106.436	0.449883	0.120192	14.0918	85.5615	16	no-defect	0.407919	train
136	121.563	105.363	0.44951	0.1203	14.1113	85.5519	16	no-defect	0.407663	train
136	121.572	104.29	0.449137	0.120407	14.1308	85.5422	16	no-defect	0.407407	train
136	121.581	103.217	0.448763	0.120514	14.1503	85.5325	16	no-defect	0.407151	train
136	121.704	103.822	0.448518	0.120696	14.1435	85.4458	16	no-defect	0.407063	train
136	121.826	104.428	0.448273	0.120878	14.1368	85.359	16	no-defect	0.406976	train
136	121.948	105.033	0.448028	0.121059	14.13	85.2723	16	no-defect	0.406888	train
136	122.07	105.639	0.447783	0.121241	14.1233	85.1856	16	no-defect	0.406801	train
136	121.852	105.597	0.447178	0.121376	14.1252	85.1319	16	no-defect	0.406531	train
136	121.635	105.555	0.446573	0.12151	14.1271	85.0782	16	no-defect	0.406261	train
136	121.417	105.513	0.445968	0.121645	14.129	85.0245	16	no-defect	0.405992	train
136	121.199	105.472	0.445363	0.12178	14.1309	84.9708	16	no-defect	0.405722	train
136	120.727	105.895	0.445104	0.121819	14.1303	85.1283	16	no-defect	0.40532	train
136	120.256	106.319	0.444846	0.121858	14.1297	85.2859	16	no-defect	0.404918	train
136	119.784	106.743	0.444588	0.121896	14.1291	85.4434	16	no-defect	0.404516	train
136	119.312	107.166	0.444329	0.121935	14.1285	85.6009	16	no-defect	0.404114	train
136	119.843	106.583	0.445022	0.121892	14.1401	85.6334	16	no-defect	0.404235	train
136	120.373	105.999	0.445715	0.12185	14.1518	85.6658	16	no-defect	0.404356	train
136	120.904	105.415	0.446407	0.121807	14.1635	85.6983	16	no-defect	0.404477	train
136	121.435	104.832	0.4471	0.121764	14.1752	85.7308	16	no-defect	0.404598	train
136	121.286	105.362	0.447119	0.121594	14.1776	85.6404	16	no-defect	0.404399	train
136	121.137	105.893	0.447139	0.121424	14.18	85.55	16	no-defect	0.404201	train
136	120.988	106.423	0.447159	0.121254	14.1824	85.4595	16	no-defect	0.404002	train
136	120.839	106.954	0.447178	0.121084	14.1848	85.3691	16	no-defect	0.403803	train
136	120.808	106.413	0.448177	0.120954	14.1617	85.3288	16	no-defect	0.403948	train
136	120.778	105.873	0.449176	0.120825	14.1386	85.2886	16	no-defect	0.404093	train
136	120.747	105.333	0.450175	0.120695	14.1154	85.2483	16	no-defect	0.404238	train
136	120.717	104.793	0.451174	0.120565	14.0923	85.208	16	no-defect	0.404383	train
136	120.585	105.048	0.451731	0.120462	14.0777	85.1647	16	no-defect	0.404203	train
136	120.452	105.304	0.452287	0.120359	14.0632	85.1214	16	no-defect	0.404023	train
136	120.32	105.559	0.452844	0.120257	14.0486	85.078	16	no-defect	0.403844	train
136	120.187	105.815	0.4534	0.120154	14.034	85.0347	16	no-defect	0.403664	train
136	120.318	106.497	0.452522	0.120242	14.0946	85.1649	16	no-defect	0.403344	train
136	120.449	107.179	0.451644	0.12033	14.1552	85.295	16	no-defect	0.403024	train
193	121.104	105.238	0.448375	0.120564	17.7986	85.0599	18	no-defect	0.399199	train
193	121.687	106.279	0.448364	0.120434	17.7628	85.0515	18	no-defect	0.399035	train
193	122.269	107.32	0.448352	0.120305	17.7269	85.043	18	no-defect	0.398871	train
193	121.524	107.216	0.449434	0.120305	17.7613	84.9809	18	no-defect	0.398635	train
193	120.778	107.111	0.450515	0.120304	17.7957	84.9188	18	no-defect	0.398399	train
193	121.24	107.721	0.45032	0.120263	17.8947	84.9702	18	no-defect	0.398265	train
193	121.701	108.33	0.450124	0.120221	17.9938	85.0216	18	no-defect	0.398131	train
193	120.876	106.809	0.451654	0.120261	17.9493	85.0627	18	no-defect	0.397837	train
193	120.051	105.289	0.453184	0.120301	17.9048	85.1038	18	no-defect	0.397542	train
193	120.054	105.334	0.452966	0.120249	17.9253	85.0684	18	no-defect	0.397018	train
193	120.056	105.379	0.452748	0.120196	17.9457	85.033	18	no-defect	0.396494	train
193	120.7	105.308	0.45192	0.120237	18.0135	84.9137	18	no-defect	0.396265	train
193	121.344	105.236	0.451092	0.120279	18.0812	84.7944	18	no-defect	0.396035	train
193	120.445	105.123	0.452242	0.120374	18.0506	84.741	18	no-defect	0.396024	train
193	119.545	105.011	0.453391	0.12047	18.02	84.6876	18	no-defect	0.396013	train
193	120.966	105.518	0.452327	0.120468	17.9999	84.618	18	no-defect	0.396193	train
193	122.387	106.026	0.451263	0.120466	17.9799	84.5484	18	no-defect	0.396373	train
193	122.112	105.517	0.451429	0.120461	17.988	84.5121	18	no-defect	0.396112	train
193	121.838	105.008	0.451596	0.120457	17.9961	84.4759	18	no-defect	0.395851	train
193	121.736	103.971	0.450594	0.120516	18.0615	84.6015	18	no-defect	0.395404	train
193	121.633	102.934	0.449593	0.120576	18.1268	84.7272	18	no-defect	0.394957	train
193	121.924	105.194	0.449435	0.120581	18.1598	84.8476	18	no-defect	0.394731	train
193	122.214	107.454	0.449277	0.120585	18.1928	84.968	18	no-defect	0.394505	train
193	121.494	106.654	0.449781	0.120578	18.1777	84.9652	18	no-defect	0.394568	train
193	120.773	105.855	0.450286	0.12057	18.1625	84.9625	18	no-defect	0.394631	train
193	121.825	105.113	0.450481	0.120536	18.184	84.997	18	no-defect	0.394921	train
193	122.876	104.371	0.450675	0.120502	18.2054	85.0314	18	no-defect	0.395211	train
193	122.069	105.44	0.450889	0.120445	18.1465	85.0864	18	no-defect	0.394963	train
193	121.261	106.508	0.451103	0.120388	18.0876	85.1414	18	no-defect	0.394715	train
193	121.143	106.014	0.450919	0.120284	18.178	85.1121	18	no-defect	0.394174	train
193	121.026	105.52	0.450736	0.12018	18.2684	85.0828	18	no-defect	0.393634	train
193	121.169	104.384	0.451628	0.120176	18.3009	84.9628	18	no-defect	0.393206	train
193	121.313	103.248	0.452519	0.120171	18.3333	84.8428	18	no-defect	0.392778	train
193	121.509	104.187	0.452625	0.120124	18.2471	84.7185	18	no-defect	0.392818	train
193	121.704	105.125	0.452731	0.120077	18.1609	84.5941	18	no-defect	0.392858	train
193	121.816	104.546	0.453856	0.120012	18.2197	84.6161	18	no-defect	0.392713	train
193	121.927	103.967	0.454981	0.119947	18.2786	84.6381	18	no-defect	0.392568	train
193	121.339	104.256	0.455788	0.119849	18.2551	84.5828	18	no-defect	0.391955	train
193	120.751	104.545	0.456595	0.119751	18.2316	84.5274	18	no-defect	0.391342	train
193	121.043	104.828	0.455677	0.119657	18.2152	84.5926	18	no-defect	0.390924	train
193	121.335	105.111	0.454759	0.119563	18.1989	84.6577	18	no-defect	0.390506	train
193	121.19	104.577	0.455561	0.119548	18.2212	84.6092	18	no-defect	0.390578	train
193	121.045	104.044	0.456363	0.119533	18.2435	84.5607	18	no-defect	0.390649	train
193	120.871	105.674	0.455855	0.119565	18.3157	84.6894	18	no-defect	0.390542	train
193	120.698	107.305	0.455347	0.119596	18.3879	84.8181	18	no-defect	0.390435	train
40	121.263	104.876	0.446385	0.11826	23.4135	85.2778	20	no-defect	0.376943	train
40	121.305	104.455	0.448991	0.117831	23.424	85.2999	20	no-defect	0.377592	train
40	121.03	104.058	0.450682	0.117524	23.501	85.3362	20	no-defect	0.377974	train
40	119.435	102.679	0.453977	0.117078	23.4748	85.3844	20	no-defect	0.378368	train
40	119.383	104.728	0.454405	0.116843	23.5275	85.3708	20	no-defect	0.378474	train
40	120.369	104.438	0.455362	0.116543	23.7249	85.3045	20	no-defect	0.378366	train
40	123.896	105.848	0.455001	0.116249	23.7079	85.2915	20	no-defect	0.378201	train
40	114.187	105.354	0.458744	0.115852	23.7707	84.7951	20	no-defect	0.37687	train
40	114.679	107.47	0.456734	0.115762	23.4853	84.9166	20	no-defect	0.377102	train
40	115.473	107.609	0.457051	0.115885	23.542	84.7801	20	no-defect	0.376774	train
40	122.226	104.406	0.457012	0.115752	23.5701	84.4601	20	no-defect	0.376538	train
40	121.108	104.416	0.458058	0.115833	23.7092	84.1487	20	no-defect	0.375996	train
40	121.34	104.922	0.458064	0.115937	23.8283	83.9115	20	no-defect	0.376032	train
40	119.559	103.845	0.4591	0.1161	23.9022	83.8199	20	no-defect	0.37568	train
40	122.306	105.306	0.456361	0.116451	23.8725	83.5795	20	no-defect	0.375909	train
40	120.928	104.424	0.456671	0.116786	23.7902	83.2652	20	no-defect	0.374777	train
40	120.631	104.906	0.45492	0.11709	23.7964	83.2566	20	no-defect	0.374342	train
40	121.095	104.901	0.453035	0.117341	24.0265	83.3037	20	no-defect	0.373108	train
40	121.268	105.209	0.451708	0.117667	23.7756	83.5246	20	no-defect	0.372331	train
40	122.605	105.131	0.449864	0.118044	23.8661	83.5823	20	no-defect	0.372068	train
40	120.635	104.525	0.45066	0.118372	23.8305	83.8016	20	no-defect	0.372016	train
40	119.591	105.566	0.449912	0.118629	24.2605	83.874	20	no-defect	0.372342	train
40	121.716	103.931	0.448089	0.1189	24.236	83.9829	20	no-defect	0.371801	train
40	117.299	104.288	0.45038	0.119086	23.8815	84.3616	20	no-defect	0.372015	train
40	121.942	103.903	0.447137	0.119299	24.2176	84.3764	20	no-defect	0.372	train
40	122.012	102.186	0.447349	0.119387	23.728	84.5065	20	no-defect	0.372424	train
40	121.997	101.956	0.446247	0.119353	24.0993	84.4851	20	no-defect	0.371683	train
40	121.688	96.6434	0.445946	0.119468	24.2861	84.7043	20	no-defect	0.371214	train
40	120.906	101.636	0.444085	0.119278	24.6876	84.8062	20	no-defect	0.370865	train
40	121.816	104.693	0.444987	0.119208	24.6126	84.9895	20	no-defect	0.370848	train
40	122.458	106.185	0.446159	0.118942	24.355	84.7304	20	no-defect	0.370905	train
40	120.668	102.499	0.448549	0.11869	24.4966	84.6723	20	no-defect	0.370798	train
40	122.404	103.97	0.448988	0.1184	24.4523	84.7214	20	no-defect	0.371088	train
40	122.203	104.683	0.45089	0.118008	24.5758	84.8479	20	no-defect	0.371117	train
40	119.648	104.68	0.454059	0.117666	24.3853	84.8651	20	no-defect	0.370846	train
40	120.592	104.359	0.455229	0.117404	24.7801	84.8259	20	no-defect	0.370871	train
40	120.614	103.969	0.457059	0.116942	24.5274	84.7334	20	no-defect	0.370397	train
40	119.137	102.732	0.458842	0.116505	24.8813	84.4439	20	no-defect	0.369895	train
40	121.176	104.926	0.458514	0.116217	24.4816	84.4855	20	no-defect	0.369335	train
40	121.822	103.566	0.461577	0.115778	24.9204	84.328	20	no-defect	0.368982	train
40	120.672	103.022	0.463078	0.115554	24.6095	84.5008	20	no-defect	0.369323	train
40	120.837	100.394	0.466072	0.115159	24.4397	84.3355	20	no-defect	0.368978	train
40	119.742	98.442	0.468111	0.114994	25.0862	84.1429	20	no-defect	0.368739	train
40	119.237	104.178	0.465738	0.115064	24.6667	84.1169	20	no-defect	0.368544	train
40	119.213	104.113	0.467683	0.114922	24.8388	83.7834	20	no-defect	0.36798	train
40	119.584	103.019	0.468309	0.114965	25.1535	83.7007	20	no-defect	0.367328	train
145	120.027	102.894	0.487824	0.116792	29.7683	83.4186	23	no-defect	0.37272	train
145	121.833	102.101	0.488503	0.116576	29.9728	83.0426	23	no-defect	0.372374	train
145	127.636	103.502	0.48577	0.116528	30.0684	82.7983	23	no-defect	0.371106	train
145	111.364	104.574	0.488741	0.116558	29.2876	82.336	23	no-defect	0.370239	train
145	115.728	107.398	0.487353	0.116678	29.7065	82.0519	23	no-defect	0.369438	train
145	123.197	104.003	0.484557	0.117198	29.926	82.0839	23	no-defect	0.368557	train
145	123.617	102.618	0.483909	0.117549	29.8476	81.7466	23	no-defect	0.368144	train
145	121.708	100.876	0.485399	0.117989	29.8953	81.7157	23	no-defect	0.367597	train
145	124.059	102.535	0.481842	0.118491	30.1237	81.5421	23	no-defect	0.36717	train
145	121.346	103.229	0.480152	0.119086	30.0049	81.4416	23	no-defect	0.36657	train
145	122.466	103.639	0.478545	0.119735	30.2597	81.3723	23	no-defect	0.366037	train
145	122.648	103.977	0.476361	0.120221	30.5785	81.5108	23	no-defect	0.365049	train
145	122.151	102.219	0.474052	0.120757	30.1455	81.6647	23	no-defect	0.364274	train
145	122.48	103.598	0.470605	0.121228	29.8081	81.8681	23	no-defect	0.363952	train
145	119.825	104.109	0.468604	0.121679	30.8759	81.917	23	no-defect	0.363799	train
145	122.672	103.651	0.466762	0.122121	30.1377	82.1762	23	no-defect	0.363505	train
145	119.619	101.967	0.467328	0.12232	30.7205	82.3837	23	no-defect	0.364047	train
145	123.654	103.014	0.464696	0.122512	30.2881	82.5932	23	no-defect	0.36363	train
145	122.453	101.546	0.464985	0.122681	29.9996	82.8669	23	no-defect	0.363215	train
145	123.369	98.0717	0.464386	0.122835	30.7571	82.9284	23	no-defect	0.363253	train
145	122.975	95.8215	0.465292	0.122819	31.6042	83.2035	23	no-defect	0.363748	train
145	123.702	104.05	0.464044	0.122707	31.095	83.4237	23	no-defect	0.363862	train
145	120.857	104.038	0.464834	0.122317	30.781	83.6562	23	no-defect	0.363284	train
145	122.657	102.169	0.466832	0.121868	31.0601	83.8795	23	no-defect	0.362732	train
145	121.15	103.669	0.467704	0.121484	30.7188	84.3266	23	no-defect	0.36231	train
145	120.627	105.226	0.46918	0.121073	31.3467	84.4738	23	no-defect	0.362117	train
145	119.372	104.943	0.472176	0.120608	31.0911	84.6853	23	no-defect	0.36151	train
145	121.317	101.883	0.476765	0.120083	31.6578	84.7298	23	no-defect	0.361655	train
145	121.863	103.046	0.477916	0.119605	30.9026	84.8259	23	no-defect	0.361222	train
145	119.581	101.773	0.483441	0.118928	31.7966	84.8387	23	no-defect	0.36076	train
145	120.452	101.996	0.48585	0.11833	30.9546	85.1453	23	no-defect	0.360068	train
145	118.998	96.3414	0.492557	0.1177	32.0843	84.7433	23	no-defect	0.36021	train
145	119.633	104.249	0.489152	0.11725	31.5207	84.7738	23	no-defect	0.35967	train
198	107.353	96.9275	0.49924	0.109997	33.6565	85.2264	25	no-defect	0.367641	train
198	114.259	96.065	0.503867	0.108871	33.8544	85.1206	25	no-defect	0.367354	train
198	110.093	95.9887	0.51145	0.107849	34.0357	85.012	25	no-defect	0.366923	train
198	115.97	96.5014	0.515077	0.10683	33.9771	84.6834	25	no-defect	0.36616	train
198	111.573	96.1195	0.522102	0.106066	34.2291	84.1785	25	no-defect	0.365671	train
198	112.939	95.3183	0.527331	0.105232	34.3099	83.7477	25	no-defect	0.364696	train
198	116.535	97.2164	0.528533	0.104525	34.3123	83.0435	25	no-defect	0.363805	train
198	109.824	95.418	0.534	0.10411	33.9233	82.7495	25	no-defect	0.363166	train
198	115.098	96.5222	0.532625	0.103818	34.4265	82.3468	25	no-defect	0.362074	train
198	110.793	99.4543	0.537024	0.103778	34.2376	82.0248	25	no-defect	0.361485	train
198	114.879	94.8932	0.537772	0.103773	34.3279	81.9261	25	no-defect	0.360773	train
198	116.898	94.1438	0.538297	0.103974	33.8143	81.585	25	no-defect	0.359639	train
198	115.205	94.274	0.538391	0.104288	33.4807	81.11	25	no-defect	0.358315	train
198	114.89	96.4969	0.538398	0.104826	34.6011	80.5408	25	no-defect	0.357093	train
198	114.55	88.7067	0.537177	0.105463	35.7477	79.8111	25	no-defect	0.356286	train
198	116.13	95.2845	0.533297	0.106005	34.9261	79.6318	25	no-defect	0.355428	train
198	115.597	96.5205	0.529891	0.106634	34.4208	79.2966	25	no-defect	0.353963	train
198	113.394	93.8091	0.527185	0.10734	34.4848	79.0095	25	no-defect	0.352965	train
198	115.732	97.4132	0.520547	0.108245	35.1034	78.6612	25	no-defect	0.352531	train
198	114.77	96.3222	0.517026	0.109215	34.9247	78.3061	25	no-defect	0.352405	train
198	116.549	95.5022	0.513293	0.110132	34.8789	77.8129	25	no-defect	0.352047	train
198	117.925	95.9939	0.509443	0.110863	34.8293	77.8233	25	no-defect	0.351865	train
198	116.923	95.3664	0.507421	0.111609	35.3185	77.7788	25	no-defect	0.351842	train
198	117.122	95.7582	0.502899	0.11242	34.989	77.9327	25	no-defect	0.351991	train
198	116.525	91.4223	0.50368	0.112873	35.4681	77.8826	25	no-defect	0.351905	train
228	115.987	106.591	0.456654	0.11414	12.5765	86.5116	13	no-defect	0.418105	train
228	116.188	106.386	0.456099	0.114207	12.5648	86.4304	13	no-defect	0.417779	train
228	116.389	106.181	0.455545	0.114274	12.553	86.3492	13	no-defect	0.417453	train
228	116.591	105.976	0.454991	0.114341	12.5413	86.2681	13	no-defect	0.417127	train
228	116.792	105.771	0.454437	0.114409	12.5296	86.1869	13	no-defect	0.416801	train
228	116.772	105.502	0.4537	0.114644	12.5316	86.1903	13	no-defect	0.416719	train
228	116.752	105.233	0.452962	0.114879	12.5336	86.1936	13	no-defect	0.416638	train
228	116.732	104.964	0.452225	0.115114	12.5355	86.197	13	no-defect	0.416557	train
228	116.712	104.695	0.451488	0.115349	12.5375	86.2004	13	no-defect	0.416475	train
228	116.815	104.836	0.450792	0.115525	12.5263	86.258	13	no-defect	0.416808	train
228	116.919	104.977	0.450097	0.115701	12.515	86.3156	13	no-defect	0.41714	train
228	117.023	105.118	0.449402	0.115878	12.5038	86.3732	13	no-defect	0.417472	train
228	117.127	105.26	0.448706	0.116054	12.4925	86.4308	13	no-defect	0.417805	train
228	116.985	105.622	0.448027	0.116095	12.4911	86.5054	13	no-defect	0.417255	train
228	116.844	105.984	0.447348	0.116136	12.4896	86.5799	13	no-defect	0.416706	train
228	116.702	106.347	0.446669	0.116177	12.4882	86.6544	13	no-defect	0.416156	train
228	116.561	106.709	0.445989	0.116218	12.4867	86.729	13	no-defect	0.415607	train
228	116.605	106.434	0.446621	0.116076	12.4988	86.7688	13	no-defect	0.41612	train
228	116.649	106.158	0.447253	0.115933	12.5109	86.8087	13	no-defect	0.416632	train
228	116.694	105.883	0.447884	0.11579	12.523	86.8485	13	no-defect	0.417145	train
228	116.738	105.607	0.448516	0.115647	12.5351	86.8884	13	no-defect	0.417658	train
228	116.368	105.922	0.449163	0.115426	12.5273	86.8574	13	no-defect	0.417405	train
228	115.997	106.237	0.44981	0.115206	12.5195	86.8265	13	no-defect	0.417151	train
228	115.627	106.552	0.450456	0.114986	12.5117	86.7956	13	no-defect	0.416898	train
228	115.256	106.866	0.451103	0.114765	12.5039	86.7647	13	no-defect	0.416645	train
228	115.655	105.995	0.45202	0.114546	12.5144	86.7924	13	no-defect	0.416647	train
228	116.055	105.125	0.452936	0.114326	12.5249	86.8201	13	no-defect	0.41665	train
228	116.454	104.254	0.453853	0.114106	12.5354	86.8478	13	no-defect	0.416653	train
228	116.853	103.383	0.45477	0.113886	12.5459	86.8755	13	no-defect	0.416656	train
228	116.505	103.697	0.45561	0.113834	12.5521	86.8164	13	no-defect	0.416816	train
228	116.157	104.011	0.45645	0.113782	12.5582	86.7572	13	no-defect	0.416975	train
228	115.809	104.325	0.457291	0.11373	12.5644	86.698	13	no-defect	0.417135	train
228	115.462	104.64	0.458131	0.113677	12.5705	86.6389	13	no-defect	0.417295	train
228	115.444	104.749	0.457389	0.11372	12.5474	86.5562	13	no-defect	0.416647	train
228	115.426	104.858	0.456648	0.113762	12.5243	86.4736	13	no-defect	0.415999	train
228	115.408	104.967	0.455907	0.113805	12.5012	86.391	13	no-defect	0.41535	train
228	115.391	105.075	0.455165	0.113847	12.4782	86.3083	13	no-defect	0.414702	train
228	115.58	105.312	0.454506	0.114012	12.4915	86.3014	13	no-defect	0.415001	train
228	115.77	105.549	0.453847	0.114176	12.5048	86.2945	13	no-defect	0.4153	train
228	115.96	105.786	0.453187	0.11434	12.5181	86.2876	13	no-defect	0.415599	train
228	116.15	106.023	0.452528	0.114505	12.5314	86.2807	13	no-defect	0.415898	train
228	115.967	106.137	0.451806	0.114612	12.5045	86.359	13	no-defect	0.415665	train
228	115.785	106.252	0.451083	0.11472	12.4776	86.4374	13	no-defect	0.415431	train
228	115.603	106.366	0.450361	0.114827	12.4508	86.5157	13	no-defect	0.415197	train
228	115.42	106.481	0.449638	0.114935	12.4239	86.594	13	no-defect	0.414963	train
228	115.284	106.308	0.449615	0.114964	12.4342	86.6223	13	no-defect	0.415262	train
228	115.148	106.135	0.449592	0.114993	12.4445	86.6506	13	no-defect	0.41556	train
228	115.012	105.961	0.449569	0.115023	12.4547	86.6789	13	no-defect	0.415858	train
228	114.876	105.788	0.449546	0.115052	12.465	86.7072	13	no-defect	0.416157	train
228	115.203	105.422	0.449858	0.114986	12.4711	86.7367	13	no-defect	0.416064	train
228	115.531	105.055	0.45017	0.114919	12.4772	86.7663	13	no-defect	0.415971	train
228	115.858	104.688	0.450482	0.114853	12.4833	86.7959	13	no-defect	0.415878	train
228	116.186	104.322	0.450794	0.114787	12.4894	86.8254	13	no-defect	0.415785	train
228	116.086	104.579	0.451304	0.114556	12.492	86.8312	13	no-defect	0.415451	train
228	115.986	104.836	0.451814	0.114325	12.4946	86.8369	13	no-defect	0.415118	train
228	115.886	105.093	0.452324	0.114095	12.4972	86.8426	13	no-defect	0.414785	train
228	115.787	105.35	0.452833	0.113864	12.4998	86.8483	13	no-defect	0.414451	train
228	115.81	105.126	0.453499	0.11372	12.4986	86.8171	13	no-defect	0.414584	train
228	115.834	104.903	0.454165	0.113575	12.4974	86.7859	13	no-defect	0.414717	train
219	113.838	101.666	0.480734	0.110057	20.1753	84.562	17	no-defect	0.399204	train
219	114.556	101.018	0.48073	0.110157	20.2515	84.5037	17	no-defect	0.399114	train
219	115.273	100.37	0.480726	0.110257	20.3277	84.4454	17	no-defect	0.399024	train
219	115.242	101.136	0.478942	0.110462	20.2604	84.5025	17	no-defect	0.397959	train
219	115.211	101.902	0.477158	0.110667	20.1931	84.5595	17	no-defect	0.396895	train
219	114.108	101.584	0.477364	0.110726	20.278	84.6258	17	no-defect	0.397102	train
219	113.006	101.267	0.477571	0.110785	20.363	84.6921	17	no-defect	0.397308	train
219	114.654	100.121	0.477242	0.110904	20.3815	84.7163	17	no-defect	0.397381	train
219	116.302	98.9749	0.476912	0.111023	20.4001	84.7404	17	no-defect	0.397454	train
219	115.984	100.231	0.476712	0.111157	20.4445	84.8534	17	no-defect	0.397386	train
219	115.667	101.488	0.476512	0.111292	20.489	84.9665	17	no-defect	0.397318	train
219	115.306	101.662	0.476753	0.111359	20.4397	85.0969	17	no-defect	0.397475	train
219	114.946	101.837	0.476994	0.111426	20.3904	85.2273	17	no-defect	0.397633	train
219	114.379	101.763	0.477008	0.111347	20.4276	85.343	17	no-defect	0.397272	train
219	113.812	101.688	0.477022	0.111267	20.4648	85.4587	17	no-defect	0.396912	train
219	114.464	103.003	0.476441	0.111246	20.5175	85.3725	17	no-defect	0.396503	train
219	115.115	104.318	0.475861	0.111225	20.5703	85.2863	17	no-defect	0.396094	train
219	115.239	103.825	0.476821	0.111125	20.6396	85.2701	17	no-defect	0.396375	train
219	115.363	103.332	0.47778	0.111025	20.709	85.254	17	no-defect	0.396656	train
219	115.232	101.938	0.478778	0.110939	20.7673	85.4273	17	no-defect	0.396853	train
219	115.101	100.543	0.479775	0.110852	20.8256	85.6006	17	no-defect	0.39705	train
219	114.92	101.756	0.480766	0.110644	20.8139	85.543	17	no-defect	0.397003	train
219	114.739	102.968	0.481757	0.110436	20.8021	85.4855	17	no-defect	0.396957	train
219	114.853	102.928	0.481306	0.11037	20.7538	85.3892	17	no-defect	0.395961	train
219	114.967	102.887	0.480854	0.110305	20.7055	85.293	17	no-defect	0.394966	train
219	115.664	102.288	0.482006	0.110128	20.7103	85.2254	17	no-defect	0.394564	train
219	116.362	101.689	0.483157	0.109952	20.7151	85.1578	17	no-defect	0.394162	train
219	115.085	101.116	0.484265	0.109903	20.7974	85.0812	17	no-defect	0.394308	train
219	113.809	100.543	0.485373	0.109855	20.8798	85.0047	17	no-defect	0.394454	train
219	113.623	100.714	0.486377	0.109863	20.8716	84.9971	17	no-defect	0.394325	train
219	113.437	100.884	0.487381	0.109872	20.8634	84.9894	17	no-defect	0.394196	train
219	113.408	100.587	0.487369	0.109905	20.8979	84.9398	17	no-defect	0.39416	train
219	113.38	100.291	0.487358	0.109939	20.9324	84.8902	17	no-defect	0.394125	train
219	114.01	100.782	0.486349	0.109988	20.96	84.7452	17	no-defect	0.393429	train
219	114.641	101.273	0.485339	0.110037	20.9877	84.6001	17	no-defect	0.392734	train
219	114.855	100.937	0.4854	0.110142	21.0563	84.5559	17	no-defect	0.392448	train
219	115.069	100.601	0.485462	0.110248	21.1249	84.5117	17	no-defect	0.392161	train
229	128.235	99.6253	0.489991	0.109936	29.678	81.8715	23	no-defect	0.368014	train
229	127.935	99.9397	0.489421	0.110204	28.8129	82.174	23	no-defect	0.367198	train
229	116.406	98.557	0.492275	0.110579	29.1431	82.0772	23	no-defect	0.367869	train
229	115.064	95.9064	0.492087	0.110762	29.7605	82.255	23	no-defect	0.368774	train
229	114.893	99.062	0.491806	0.110803	30.0073	82.5504	23	no-defect	0.369164	train
229	113.66	98.9307	0.491978	0.110914	29.5695	82.6731	23	no-defect	0.369202	train
229	115.85	99.5445	0.491686	0.110829	29.5775	83.1427	23	no-defect	0.369326	train
229	116.69	97.0714	0.491484	0.110587	29.8125	83.4046	23	no-defect	0.368545	train
229	116.072	96.6715	0.492606	0.110356	30.057	83.5837	23	no-defect	0.368285	train
229	117.03	99.6441	0.492087	0.110156	29.9361	83.9386	23	no-defect	0.368437	train
229	114.793	99.7347	0.494836	0.109961	30.2543	84.1133	23	no-defect	0.368208	train
229	118.52	97.8029	0.495115	0.109659	30.04	84.0549	23	no-defect	0.368056	train
229	114.746	97.3054	0.501045	0.109297	30.3604	84.2171	23	no-defect	0.368199	train
229	119.531	98.2581	0.500176	0.10907	30.1537	84.1694	23	no-defect	0.368309	train
229	114.206	99.6261	0.504662	0.108729	30.3067	84.2579	23	no-defect	0.36808	train
229	117.099	99.02	0.506783	0.108373	30.2141	84.2829	23	no-defect	0.368206	train
229	116.587	99.8218	0.507176	0.107941	30.1831	83.8704	23	no-defect	0.366693	train
229	114.104	99.126	0.506384	0.107531	29.9905	83.2948	23	no-defect	0.366008	train
229	117.53	99.126	0.506782	0.107112	31.3801	82.9421	23	no-defect	0.365207	train
229	116.899	98.4302	0.512185	0.106828	30.5616	83.2213	23	no-defect	0.364522	train
229	115.905	97.5508	0.513754	0.106668	31.1563	83.0922	23	no-defect	0.364331	train
229	114.878	100.673	0.51618	0.106422	30.911	82.9524	23	no-defect	0.364021	train
229	114.981	100.067	0.516714	0.106368	30.9595	82.5232	23	no-defect	0.363339	train
229	117.851	98.5961	0.518382	0.106193	30.5102	82.3918	23	no-defect	0.363293	train
229	115.429	98.9403	0.519881	0.106204	31.212	82.1529	23	no-defect	0.362512	train
229	114.587	97.4981	0.523467	0.10617	31.0716	82.1699	23	no-defect	0.362291	train
229	114.243	97.353	0.523723	0.106127	30.9797	81.8744	23	no-defect	0.361165	train
229	113.447	96.8766	0.523159	0.106208	30.758	81.6221	23	no-defect	0.360588	train
229	115.929	95.7784	0.520493	0.106302	31.2152	81.1493	23	no-defect	0.359434	train
229	115.655	96.8874	0.521712	0.106349	31.2785	80.9477	23	no-defect	0.359313	train
229	116.093	99.5197	0.520186	0.106578	31.3521	80.7855	23	no-defect	0.358756	train
232	114.586	104.858	0.455753	0.112787	12.0725	86.339	13	no-defect	0.416325	train
232	114.964	104.968	0.455713	0.112786	12.0147	86.35	13	no-defect	0.417099	train
232	115.341	105.079	0.455673	0.112786	11.9569	86.3609	13	no-defect	0.417873	train
232	115.452	104.627	0.456022	0.112771	12.0079	86.3778	13	no-defect	0.418077	train
232	115.563	104.174	0.456371	0.112756	12.059	86.3947	13	no-defect	0.418282	train
232	115.694	104.861	0.455518	0.112801	12.0682	86.4246	13	no-defect	0.418875	train
232	115.824	105.547	0.454665	0.112846	12.0774	86.4545	13	no-defect	0.419468	train
232	115.344	105.981	0.453834	0.112868	12.0335	86.566	13	no-defect	0.418503	train
232	114.863	106.416	0.453003	0.112889	11.9895	86.6775	13	no-defect	0.417539	train
232	115.682	105.795	0.453059	0.112893	12.0032	86.6945	13	no-defect	0.418011	train
232	116.5	105.173	0.453114	0.112896	12.0169	86.7114	13	no-defect	0.418484	train
232	116.258	104.574	0.45368	0.112951	12.0362	86.6842	13	no-defect	0.418719	train
232	116.015	103.974	0.454246	0.113005	12.0554	86.657	13	no-defect	0.418954	train
232	116.213	103.738	0.454676	0.112984	12.0873	86.586	13	no-defect	0.419299	train
232	116.411	103.502	0.455106	0.112963	12.1193	86.5149	13	no-defect	0.419644	train
232	115.811	104.73	0.455071	0.112919	12.1155	86.4937	13	no-defect	0.419787	train
232	115.211	105.958	0.455035	0.112875	12.1118	86.4724	13	no-defect	0.419929	train
232	115.594	105.513	0.454714	0.112836	12.0649	86.4796	13	no-defect	0.418509	train
232	115.976	105.069	0.454393	0.112797	12.0181	86.4868	13	no-defect	0.417089	train
232	115.47	104.536	0.45489	0.112802	12.0736	86.4543	13	no-defect	0.417524	train
232	114.963	104.003	0.455386	0.112806	12.1291	86.4218	13	no-defect	0.417959	train
232	114.933	103.965	0.455872	0.112816	12.0838	86.4907	13	no-defect	0.418212	train
232	114.903	103.927	0.456359	0.112826	12.0386	86.5597	13	no-defect	0.418466	train
232	115.522	104.185	0.456405	0.112824	11.9943	86.5823	13	no-defect	0.418313	train
232	116.141	104.443	0.456451	0.112822	11.9499	86.6048	13	no-defect	0.41816	train
232	116.315	104.908	0.456484	0.112809	11.9998	86.5824	13	no-defect	0.418413	train
232	116.488	105.373	0.456518	0.112796	12.0497	86.5599	13	no-defect	0.418666	train
232	115.747	105.455	0.456244	0.112752	12.0542	86.5702	13	no-defect	0.417891	train
232	115.006	105.538	0.455971	0.112708	12.0586	86.5805	13	no-defect	0.417116	train
232	115.082	105.693	0.455841	0.112739	12.1272	86.5438	13	no-defect	0.417193	train
232	115.158	105.848	0.455711	0.112771	12.1957	86.5071	13	no-defect	0.41727	train
232	115.59	106.048	0.45542	0.112831	12.1684	86.49	13	no-defect	0.417865	train
232	116.023	106.248	0.455128	0.11289	12.141	86.4729	13	no-defect	0.41846	train
232	116	105.537	0.455424	0.112933	12.1442	86.435	13	no-defect	0.418425	train
232	115.978	104.826	0.45572	0.112976	12.1474	86.3971	13	no-defect	0.418391	train
232	115.814	104.578	0.455589	0.113005	12.0675	86.417	13	no-defect	0.418644	train
232	115.651	104.331	0.455458	0.113033	11.9877	86.4369	13	no-defect	0.418897	train
232	115.261	105.078	0.455133	0.11297	12.0297	86.4625	13	no-defect	0.418016	train
232	114.871	105.826	0.454808	0.112906	12.0717	86.4882	13	no-defect	0.417136	train
232	115.377	104.833	0.454786	0.112951	12.0708	86.493	13	no-defect	0.417403	train
232	115.884	103.84	0.454765	0.112996	12.0699	86.4979	13	no-defect	0.41767	train
232	115.751	104.235	0.454901	0.112986	12.0888	86.4831	13	no-defect	0.41813	train
232	115.617	104.631	0.455037	0.112975	12.1076	86.4684	13	no-defect	0.41859	train
232	116.081	104.49	0.455019	0.113017	12.0937	86.476	13	no-defect	0.418486	train
232	116.545	104.349	0.455002	0.113059	12.0797	86.4836	13	no-defect	0.418383	train
232	116.396	104.518	0.455402	0.113006	12.0329	86.4473	13	no-defect	0.418816	train
232	116.247	104.687	0.455802	0.112953	11.9862	86.4109	13	no-defect	0.419249	train
232	115.518	104.605	0.456019	0.112849	12.0383	86.4553	13	no-defect	0.418329	train
232	114.79	104.523	0.456235	0.112744	12.0904	86.4997	13	no-defect	0.417409	train
232	115.033	104.058	0.456515	0.112785	12.1204	86.4799	13	no-defect	0.41764	train
232	115.276	103.592	0.456794	0.112825	12.1503	86.4602	13	no-defect	0.417872	train
232	115.511	104.744	0.456304	0.112851	12.1206	86.4807	13	no-defect	0.418589	train
232	115.747	105.895	0.455814	0.112877	12.0909	86.5012	13	no-defect	0.419307	train
222	118.677	103.051	0.46799	0.112202	20.5112	85.2656	17	no-defect	0.385003	train
222	120.016	103.38	0.468788	0.11203	20.7668	85.3885	17	no-defect	0.385544	train
222	124.264	103.156	0.469742	0.111778	20.4718	85.5984	17	no-defect	0.386096	train
222	119.807	103.363	0.471171	0.11161	20.625	85.6244	17	no-defect	0.3865	train
222	118.345	105.24	0.472148	0.111392	20.7943	85.6565	17	no-defect	0.387278	train
222	120.15	104.853	0.474096	0.111191	20.6113	85.7687	17	no-defect	0.387029	train
222	117.625	103.19	0.476016	0.110995	20.651	85.6928	17	no-defect	0.386916	train
222	117.246	102.951	0.475997	0.110801	20.5498	85.5434	17	no-defect	0.385911	train
222	117.15	102.758	0.476967	0.110482	20.5691	85.4637	17	no-defect	0.385882	train
222	118.617	98.748	0.47999	0.110174	20.8695	85.197	17	no-defect	0.385121	train
222	122.162	98.7007	0.481005	0.109907	20.3516	85.013	17	no-defect	0.385704	train
222	118.544	100.716	0.482438	0.109803	20.7475	84.7363	17	no-defect	0.385235	train
222	117.228	103.581	0.482626	0.109649	21.2402	84.634	17	no-defect	0.386156	train
222	117.578	102.33	0.481283	0.109756	20.6702	84.7989	17	no-defect	0.386937	train
222	117.717	104.514	0.481113	0.10971	20.6853	84.5764	17	no-defect	0.386979	train
222	117.453	106.968	0.480771	0.109736	21.1839	84.4605	17	no-defect	0.387284	train
222	116.772	103.876	0.482201	0.109663	21.1534	84.4539	17	no-defect	0.386987	train
222	117.161	102.13	0.481756	0.109676	20.8772	84.4036	17	no-defect	0.386084	train
222	117.261	103.706	0.479626	0.109779	20.6875	84.4208	17	no-defect	0.385265	train
222	117.889	102.133	0.479821	0.109832	20.9096	84.3833	17	no-defect	0.385125	train
222	115.297	104.329	0.480116	0.109946	20.7348	84.4785	17	no-defect	0.384313	train
222	115.788	105.71	0.47937	0.110152	21.1279	84.4396	17	no-defect	0.385182	train
222	118.215	103.341	0.479073	0.110286	21.1155	84.4295	17	no-defect	0.384471	train
222	118.423	104.995	0.478277	0.110387	20.9442	84.4555	17	no-defect	0.385056	train
222	116.804	102.768	0.479147	0.110568	20.9298	84.5486	17	no-defect	0.385656	train
222	116.441	104.857	0.477947	0.11075	20.9486	84.5474	17	no-defect	0.385399	train
222	117.02	108.977	0.477095	0.11073	21.2031	84.4894	17	no-defect	0.385542	train
222	116.333	102.989	0.476362	0.110923	21.0253	84.5851	17	no-defect	0.385075	train
222	116	102.681	0.476237	0.110956	20.9143	84.5693	17	no-defect	0.384604	train
222	117.278	104.315	0.475257	0.1109	21.3033	84.4217	17	no-defect	0.385784	train
222	117.747	102.358	0.474792	0.111078	20.7957	84.5706	17	no-defect	0.385362	train
222	116.016	102.34	0.476332	0.110943	20.977	84.6484	17	no-defect	0.385591	train
222	116.363	101.402	0.476586	0.11083	21.0435	84.8029	17	no-defect	0.385739	train
222	114.777	103.685	0.476825	0.110748	21.1774	84.8575	17	no-defect	0.385894	train
222	116.524	106.102	0.476442	0.110764	21.2314	84.7863	17	no-defect	0.386253	train
77	120.101	109.244	0.483737	0.10988	25.5408	83.87	20	no-defect	0.374843	train
77	118.577	100.732	0.485087	0.109755	25.1055	84.0795	20	no-defect	0.37375	train
77	118.291	101.255	0.486043	0.109695	25.5528	84.0466	20	no-defect	0.373796	train
77	119.031	102.437	0.486122	0.109554	25.4666	83.9125	20	no-defect	0.373118	train
77	120.081	103.35	0.486585	0.109451	25.5932	83.828	20	no-defect	0.372927	train
77	119.998	102.18	0.488188	0.109306	25.6496	83.8047	20	no-defect	0.373122	train
77	120.386	102.375	0.489439	0.109218	25.645	83.7326	20	no-defect	0.373076	train
77	118.392	101.744	0.49127	0.109189	25.7984	83.7292	20	no-defect	0.372845	train
77	122.129	102.114	0.491415	0.109026	25.7862	83.7971	20	no-defect	0.372693	train
77	123.562	101.828	0.492447	0.108903	25.8083	83.7689	20	no-defect	0.372788	train
77	116.716	102.563	0.49482	0.108942	26.1275	83.7035	20	no-defect	0.372735	train
77	120.806	102.473	0.49419	0.108736	25.6144	83.8924	20	no-defect	0.372095	train
77	117.239	102.023	0.495089	0.108712	25.7598	83.8004	20	no-defect	0.371008	train
77	118.383	102.21	0.495097	0.108624	26.03	83.6791	20	no-defect	0.370263	train
77	116.205	101.855	0.496903	0.108625	26.007	83.7078	20	no-defect	0.370571	train
77	123.743	95.4578	0.498898	0.108368	25.5259	83.4072	20	no-defect	0.371534	train
77	118.58	94.5689	0.502632	0.108372	25.9432	83.0502	20	no-defect	0.371707	train
77	116.534	99.6891	0.50293	0.1084	26.7028	83.1098	20	no-defect	0.3715	train
77	119.139	101.541	0.497506	0.108671	26.0796	83.4972	20	no-defect	0.371305	train
77	117.213	103.753	0.497597	0.108733	26.3631	83.4016	20	no-defect	0.371865	train
77	116.079	97.9183	0.499162	0.108636	26.6506	83.3596	20	no-defect	0.371633	train
77	117.382	100.621	0.496786	0.108626	25.8481	83.3739	20	no-defect	0.370359	train
77	118.01	101.776	0.496149	0.108631	26.0548	83.3166	20	no-defect	0.370899	train
77	114.885	101.059	0.498049	0.108597	26.1964	83.3392	20	no-defect	0.37075	train
77	115.938	102.298	0.497065	0.10871	26.4181	83.1808	20	no-defect	0.370282	train
77	118.498	103.173	0.496521	0.108712	26.3523	83.1018	20	no-defect	0.370109	train
77	117.265	103.305	0.49836	0.10876	26.5271	83.1349	20	no-defect	0.369974	train
77	115.518	102.36	0.498312	0.108811	26.3371	83.1616	20	no-defect	0.37002	train
77	117.808	106.249	0.497885	0.108842	26.521	82.9943	20	no-defect	0.370911	train
77	115.312	104.142	0.499729	0.108829	26.8887	82.974	20	no-defect	0.370126	train
77	117.293	100.627	0.499973	0.1088	26.7705	83.1586	20	no-defect	0.370127	train
77	117.216	104.1	0.499356	0.108774	26.6865	82.9535	20	no-defect	0.369374	train
77	117.84	101.043	0.499007	0.108673	26.4594	83.3069	20	no-defect	0.368768	train
77	115.755	100.092	0.500067	0.108616	26.5855	83.4073	20	no-defect	0.369446	train
225	117.639	98.6631	0.515491	0.107809	30.727	82.603	23	no-defect	0.363373	train
225	117.559	98.8311	0.517423	0.107626	30.9195	82.5181	23	no-defect	0.363551	train
225	120.083	99.3901	0.517529	0.107387	31.2585	82.4097	23	no-defect	0.363635	train
225	121.815	100.076	0.518774	0.107128	30.8962	82.5442	23	no-defect	0.362816	train
225	119.464	100.872	0.519394	0.106969	31.3292	82.3269	23	no-defect	0.361514	train
225	123.714	99.6733	0.519044	0.106691	30.8872	82.3163	23	no-defect	0.360186	train
225	121.713	99.0441	0.521241	0.106495	31.1065	82.2343	23	no-defect	0.360024	train
225	118.666	99.8825	0.523358	0.106341	31.4071	82.1784	23	no-defect	0.359607	train
225	118.465	100.604	0.52538	0.106263	31.1431	82.2405	23	no-defect	0.359548	train
225	117.538	99.3645	0.52681	0.106192	31.4414	82.0308	23	no-defect	0.359479	train
225	116.46	99.4056	0.528978	0.106119	31.6422	81.9585	23	no-defect	0.35923	train
225	122.368	99.3502	0.52847	0.105979	30.7898	81.7933	23	no-defect	0.358967	train
225	115.11	95.4388	0.536487	0.105775	31.3165	81.1376	23	no-defect	0.35911	train
225	118.87	93.7096	0.539579	0.105453	32.3556	80.7767	23	no-defect	0.359471	train
225	116.482	98.7515	0.532646	0.105637	31.7931	81.285	23	no-defect	0.357972	train
225	114.488	101.311	0.532128	0.105571	32.1605	81.3424	23	no-defect	0.357998	train
225	115.433	98.6764	0.531466	0.105662	31.5781	81.3591	23	no-defect	0.357387	train
225	113.167	99.2948	0.533851	0.105658	31.6725	81.3313	23	no-defect	0.357168	train
225	113.071	98.7392	0.534062	0.105706	31.9065	81.1657	23	no-defect	0.357197	train
225	116.245	100.482	0.533222	0.105637	31.8296	81.0321	23	no-defect	0.357298	train
225	113.885	101.002	0.534327	0.105742	31.9998	80.9384	23	no-defect	0.357385	train
225	115.656	101.058	0.534714	0.105835	32.0401	80.8865	23	no-defect	0.357229	train
225	113.921	99.1076	0.536573	0.105853	31.834	80.8464	23	no-defect	0.357982	train
225	115.698	108.347	0.534177	0.10585	33.0958	80.4555	23	no-defect	0.357177	train
225	117.208	96.8111	0.535824	0.105764	32.0471	80.5464	23	no-defect	0.35621	train
225	115.521	100.133	0.535284	0.105704	32.5271	80.4854	23	no-defect	0.356259	train
84	114.668	103.071	0.420488	0.108442	7.58483	86.1566	16	no-defect	0.406652	train
84	114.724	103.212	0.420459	0.10838	7.57138	86.1759	16	no-defect	0.406468	train
84	114.779	103.352	0.42043	0.108317	7.55793	86.1952	16	no-defect	0.406283	train
84	114.834	103.492	0.420401	0.108254	7.54448	86.2145	16	no-defect	0.406099	train
84	114.889	103.632	0.420372	0.108191	7.53103	86.2338	16	no-defect	0.405914	train
84	114.869	103.725	0.420527	0.108173	7.53017	86.2763	16	no-defect	0.406088	train
84	114.849	103.817	0.420682	0.108154	7.52932	86.3188	16	no-defect	0.406261	train
84	114.83	103.91	0.420837	0.108135	7.52846	86.3613	16	no-defect	0.406434	train
84	114.81	104.002	0.420992	0.108117	7.52761	86.4038	16	no-defect	0.406608	train
84	114.709	103.814	0.42131	0.108124	7.54024	86.3847	16	no-defect	0.406912	train
84	114.608	103.626	0.421628	0.10813	7.55288	86.3655	16	no-defect	0.407216	train
84	114.507	103.438	0.421946	0.108137	7.56551	86.3463	16	no-defect	0.40752	train
84	114.406	103.25	0.422264	0.108144	7.57814	86.3272	16	no-defect	0.407824	train
84	114.543	103.368	0.422189	0.108111	7.56285	86.2956	16	no-defect	0.407287	train
84	114.68	103.487	0.422113	0.108079	7.54756	86.264	16	no-defect	0.40675	train
84	114.817	103.606	0.422037	0.108046	7.53226	86.2325	16	no-defect	0.406212	train
84	114.954	103.724	0.421961	0.108014	7.51697	86.2009	16	no-defect	0.405675	train
84	114.868	104.512	0.421957	0.108022	7.5271	86.1632	16	no-defect	0.405923	train
84	114.782	105.3	0.421953	0.10803	7.53722	86.1254	16	no-defect	0.406171	train
84	114.696	106.088	0.421948	0.108038	7.54735	86.0877	16	no-defect	0.40642	train
84	114.61	106.876	0.421944	0.108046	7.55747	86.0499	16	no-defect	0.406668	train
84	114.64	107.085	0.421895	0.10804	7.57381	86.0536	16	no-defect	0.406527	train
84	114.671	107.294	0.421847	0.108033	7.59015	86.0572	16	no-defect	0.406386	train
84	114.701	107.502	0.421798	0.108026	7.60648	86.0609	16	no-defect	0.406245	train
84	114.732	107.711	0.42175	0.10802	7.62282	86.0645	16	no-defect	0.406103	train
84	114.639	106.695	0.42179	0.108053	7.61828	86.0584	16	no-defect	0.406218	train
84	114.547	105.678	0.42183	0.108087	7.61375	86.0522	16	no-defect	0.406333	train
84	114.455	104.661	0.421871	0.10812	7.60921	86.0461	16	no-defect	0.406448	train
84	114.362	103.645	0.421911	0.108154	7.60467	86.04	16	no-defect	0.406563	train
84	114.371	103.511	0.421889	0.108174	7.59743	86.0574	16	no-defect	0.406754	train
84	114.379	103.377	0.421868	0.108194	7.59019	86.0748	16	no-defect	0.406945	train
84	114.388	103.243	0.421846	0.108214	7.58295	86.0922	16	no-defect	0.407137	train
84	114.397	103.109	0.421825	0.108233	7.57571	86.1096	16	no-defect	0.407328	train
84	114.602	102.973	0.421704	0.108184	7.57191	86.1627	16	no-defect	0.407187	train
84	114.808	102.838	0.421582	0.108135	7.56811	86.2158	16	no-defect	0.407046	train
84	115.013	102.702	0.421461	0.108086	7.56432	86.2689	16	no-defect	0.406904	train
84	115.219	102.566	0.42134	0.108037	7.56052	86.322	16	no-defect	0.406763	train
84	115.023	102.975	0.421367	0.108083	7.57403	86.3323	16	no-defect	0.40681	train
84	114.827	103.384	0.421395	0.10813	7.58754	86.3426	16	no-defect	0.406856	train
84	114.632	103.792	0.421422	0.108176	7.60106	86.3529	16	no-defect	0.406903	train
84	114.436	104.201	0.42145	0.108223	7.61457	86.3632	16	no-defect	0.406949	train
84	114.442	104.234	0.421269	0.108218	7.62535	86.3176	16	no-defect	0.406904	train
84	114.448	104.268	0.421089	0.108214	7.63613	86.272	16	no-defect	0.406858	train
84	114.454	104.302	0.420908	0.108209	7.64692	86.2264	16	no-defect	0.406812	train
84	114.459	104.335	0.420727	0.108205	7.6577	86.1808	16	no-defect	0.406766	train
84	114.494	104.149	0.420795	0.108227	7.65141	86.1767	16	no-defect	0.406649	train
84	114.529	103.962	0.420862	0.10825	7.64512	86.1725	16	no-defect	0.406533	train
84	114.564	103.776	0.420929	0.108273	7.63884	86.1684	16	no-defect	0.406416	train
84	114.599	103.59	0.420997	0.108295	7.63255	86.1643	16	no-defect	0.406299	train
84	114.658	103.596	0.421117	0.108295	7.61422	86.1824	16	no-defect	0.406337	train
84	114.718	103.603	0.421238	0.108295	7.59589	86.2006	16	no-defect	0.406375	train
84	114.777	103.61	0.421359	0.108295	7.57756	86.2187	16	no-defect	0.406413	train
84	114.836	103.617	0.421479	0.108294	7.55923	86.2369	16	no-defect	0.406451	train
84	115.047	103.664	0.421495	0.108253	7.57349	86.2501	16	no-defect	0.406128	train
84	115.259	103.711	0.421511	0.108211	7.58776	86.2632	16	no-defect	0.405804	train
84	115.47	103.757	0.421527	0.108169	7.60203	86.2764	16	no-defect	0.40548	train
84	115.682	103.804	0.421542	0.108127	7.61629	86.2896	16	no-defect	0.405157	train
84	115.588	103.808	0.421731	0.108115	7.61861	86.2431	16	no-defect	0.405388	train
84	115.495	103.813	0.42192	0.108102	7.62093	86.1966	16	no-defect	0.40562	train
84	115.402	103.817	0.422109	0.10809	7.62325	86.1501	16	no-defect	0.405851	train
84	115.309	103.821	0.422298	0.108078	7.62557	86.1035	16	no-defect	0.406083	train
84	115.294	103.432	0.422443	0.108071	7.62219	86.1161	16	no-defect	0.405751	train
84	115.279	103.042	0.422588	0.108064	7.61881	86.1287	16	no-defect	0.40542	train
84	115.264	102.652	0.422732	0.108057	7.61544	86.1413	16	no-defect	0.405089	train
84	115.249	102.262	0.422877	0.10805	7.61206	86.1539	16	no-defect	0.404758	train
84	114.913	102.41	0.423175	0.108028	7.60413	86.1483	16	no-defect	0.404822	train
84	114.578	102.558	0.423472	0.108006	7.59621	86.1428	16	no-defect	0.404886	train
84	114.242	102.706	0.423769	0.107984	7.58828	86.1373	16	no-defect	0.40495	train
84	113.906	102.854	0.424067	0.107961	7.58036	86.1318	16	no-defect	0.405015	train
84	114.011	102.986	0.424209	0.107963	7.58404	86.1074	16	no-defect	0.405117	train
84	114.115	103.118	0.424351	0.107964	7.58772	86.0829	16	no-defect	0.40522	train
84	114.22	103.25	0.424493	0.107965	7.5914	86.0585	16	no-defect	0.405323	train
84	114.325	103.382	0.424635	0.107966	7.59508	86.0341	16	no-defect	0.405426	train
84	114.519	103.089	0.424617	0.107948	7.57666	85.9726	16	no-defect	0.405088	train
84	114.714	102.797	0.4246	0.107931	7.55823	85.9112	16	no-defect	0.404751	train
84	114.909	102.504	0.424582	0.107913	7.53981	85.8498	16	no-defect	0.404414	train
84	115.103	102.211	0.424565	0.107895	7.52138	85.7883	16	no-defect	0.404077	train
84	115.267	102.165	0.424987	0.107882	7.51686	85.7399	16	no-defect	0.404228	train
84	115.431	102.12	0.425409	0.10787	7.51234	85.6914	16	no-defect	0.40438	train
84	115.595	102.075	0.425831	0.107857	7.50782	85.643	16	no-defect	0.404531	train
84	115.758	102.029	0.426254	0.107845	7.5033	85.5945	16	no-defect	0.404683	train
84	115.681	102.071	0.426305	0.107831	7.51137	85.634	16	no-defect	0.404454	train
84	115.603	102.112	0.426356	0.107816	7.51945	85.6734	16	no-defect	0.404225	train
84	115.525	102.153	0.426407	0.107802	7.52752	85.7129	16	no-defect	0.403996	train
84	115.447	102.195	0.426458	0.107788	7.53559	85.7523	16	no-defect	0.403767	train
84	115.283	102.2	0.426346	0.107786	7.51568	85.8287	16	no-defect	0.403866	train
84	115.118	102.205	0.426233	0.107784	7.49577	85.905	16	no-defect	0.403965	train
159	114.995	99.1718	0.450876	0.110291	13.0517	84.7507	18	no-defect	0.404061	train
159	115.157	98.4752	0.45182	0.110339	13.1468	84.5902	18	no-defect	0.404186	train
159	115.319	97.7786	0.452763	0.110388	13.2419	84.4296	18	no-defect	0.404311	train
159	116.181	98.8979	0.451969	0.110403	13.1453	84.4199	18	no-defect	0.403845	train
159	117.042	100.017	0.451175	0.110417	13.0487	84.4102	18	no-defect	0.403379	train
159	116.232	100.25	0.451077	0.110401	13.12	84.5666	18	no-defect	0.402481	train
159	115.421	100.482	0.45098	0.110384	13.1913	84.723	18	no-defect	0.401582	train
159	116.057	100.863	0.450386	0.110391	13.168	84.97	18	no-defect	0.40181	train
159	116.692	101.245	0.449793	0.110398	13.1446	85.2169	18	no-defect	0.402038	train
159	116.267	101.128	0.450348	0.110404	13.1056	85.3976	18	no-defect	0.402569	train
159	115.842	101.011	0.450902	0.110409	13.0665	85.5784	18	no-defect	0.4031	train
159	115.505	102.453	0.451194	0.110366	13.0783	85.592	18	no-defect	0.403411	train
159	115.168	103.894	0.451486	0.110323	13.0901	85.6057	18	no-defect	0.403723	train
159	115.565	106.088	0.450745	0.110344	13.1334	85.5161	18	no-defect	0.403848	train
159	115.961	108.283	0.450003	0.110366	13.1767	85.4266	18	no-defect	0.403973	train
159	115.633	108.033	0.448813	0.110417	13.3544	85.1828	18	no-defect	0.4034	train
159	115.305	107.783	0.447624	0.110468	13.532	84.9389	18	no-defect	0.402828	train
159	115.113	105.131	0.447168	0.1106	13.3907	84.8771	18	no-defect	0.403201	train
159	114.922	102.479	0.446712	0.110732	13.2494	84.8153	18	no-defect	0.403575	train
159	115.781	100.842	0.446668	0.110797	13.2878	84.7325	18	no-defect	0.403863	train
159	116.64	99.2062	0.446625	0.110861	13.3261	84.6497	18	no-defect	0.404152	train
159	116.577	100.223	0.447056	0.110897	13.3566	84.7092	18	no-defect	0.404103	train
159	116.515	101.241	0.447486	0.110932	13.3872	84.7687	18	no-defect	0.404054	train
159	116.51	101.781	0.447388	0.110969	13.3471	84.8685	18	no-defect	0.404233	train
159	116.505	102.321	0.447291	0.111006	13.307	84.9684	18	no-defect	0.404412	train
159	116.318	102.014	0.447054	0.110996	13.2792	85.0723	18	no-defect	0.403644	train
159	116.131	101.707	0.446818	0.110986	13.2514	85.1762	18	no-defect	0.402876	train
159	115.967	102.143	0.44672	0.111066	13.3182	85.2521	18	no-defect	0.403106	train
159	115.803	102.58	0.446622	0.111146	13.385	85.328	18	no-defect	0.403336	train
159	115.637	102.021	0.446768	0.111171	13.4028	85.3816	18	no-defect	0.403264	train
159	115.471	101.462	0.446913	0.111196	13.4206	85.4352	18	no-defect	0.403192	train
159	116.291	100.591	0.44735	0.111188	13.4245	85.4361	18	no-defect	0.403498	train
159	117.112	99.7194	0.447786	0.111179	13.4285	85.4371	18	no-defect	0.403803	train
159	116.999	99.9822	0.448199	0.111091	13.4663	85.3015	18	no-defect	0.403331	train
159	116.886	100.245	0.448611	0.111003	13.5041	85.1658	18	no-defect	0.402859	train
159	116.723	100.528	0.448879	0.110902	13.4543	85.0797	18	no-defect	0.402595	train
159	116.559	100.81	0.449147	0.110801	13.4045	84.9936	18	no-defect	0.402331	train
159	116.087	101.028	0.449526	0.110755	13.4493	84.8709	18	no-defect	0.40229	train
159	115.615	101.245	0.449906	0.110708	13.4941	84.7482	18	no-defect	0.402249	train
159	115.973	100.451	0.450255	0.110728	13.4644	84.7106	18	no-defect	0.402678	train
159	116.331	99.6575	0.450604	0.110747	13.4346	84.673	18	no-defect	0.403107	train
159	116.179	100.542	0.451035	0.110717	13.4355	84.6899	18	no-defect	0.403065	train
159	116.028	101.427	0.451466	0.110686	13.4364	84.7068	18	no-defect	0.403023	train
159	116.527	101.519	0.45115	0.110649	13.4694	84.8286	18	no-defect	0.403074	train
159	117.027	101.611	0.450834	0.110612	13.5023	84.9504	18	no-defect	0.403125	train
159	117.142	101.131	0.450655	0.110585	13.4483	85.0207	18	no-defect	0.402467	train
159	117.258	100.65	0.450477	0.110559	13.3942	85.091	18	no-defect	0.401809	train
159	116.935	100.966	0.45065	0.110605	13.4754	85.0762	18	no-defect	0.401812	train
159	116.612	101.282	0.450823	0.110651	13.5565	85.0614	18	no-defect	0.401816	train
69	122.518	99.911	0.466415	0.110236	18.9886	83.8711	20	no-defect	0.386984	train
69	125.411	100.376	0.465091	0.11026	18.9043	83.99	20	no-defect	0.386398	train
69	125.285	99.5057	0.465138	0.110272	18.6011	83.985	20	no-defect	0.38538	train
69	120.8	98.5287	0.465934	0.110375	18.3578	83.9112	20	no-defect	0.385482	train
69	116.615	96.3219	0.467656	0.110461	18.8978	83.8838	20	no-defect	0.385957	train
69	116.008	95.9579	0.467086	0.110561	18.9534	83.7934	20	no-defect	0.386236	train
69	116.075	100.082	0.46648	0.110692	18.8804	83.8681	20	no-defect	0.387153	train
69	114.972	101	0.466526	0.11076	19.0889	83.886	20	no-defect	0.386632	train
69	114.632	99.4525	0.467466	0.110814	18.8617	83.7479	20	no-defect	0.38691	train
69	116.124	98.5985	0.467997	0.110669	18.9473	83.8905	20	no-defect	0.387232	train
69	115.855	100.043	0.4671	0.110581	18.8101	84.0375	20	no-defect	0.386645	train
69	116.383	99.6977	0.46722	0.110452	18.7995	84.0514	20	no-defect	0.38514	train
69	116.944	99.2551	0.467249	0.110383	19.1817	83.9624	20	no-defect	0.385309	train
69	116.564	101.148	0.467253	0.110354	19.1175	84.0524	20	no-defect	0.384673	train
69	117.53	100.836	0.467278	0.110341	19.0125	84.1284	20	no-defect	0.385427	train
69	117.291	99.0684	0.469351	0.110192	19.07	84.0549	20	no-defect	0.385804	train
69	115.756	99.1275	0.470819	0.110067	18.971	84.1548	20	no-defect	0.386063	train
69	116.189	97.8834	0.472382	0.110136	19.3715	84.0182	20	no-defect	0.386336	train
69	118.586	97.4647	0.471935	0.109944	19.2491	83.972	20	no-defect	0.387015	train
69	116.603	101.438	0.471445	0.110047	19.1724	84.101	20	no-defect	0.387229	train
69	116.962	101.055	0.472315	0.11	19.1667	84.099	20	no-defect	0.386458	train
69	117.761	98.8325	0.472247	0.109905	19.1885	83.9653	20	no-defect	0.385509	train
69	116.322	99.5945	0.472383	0.109762	18.9535	84.0561	20	no-defect	0.385279	train
69	116.061	100.165	0.473016	0.109816	19.2019	83.971	20	no-defect	0.384909	train
69	116.751	100.977	0.473488	0.109863	19.1648	83.867	20	no-defect	0.384847	train
69	117.424	102.069	0.473322	0.109862	18.9263	83.7201	20	no-defect	0.385386	train
69	117.314	108.025	0.471587	0.10994	19.0474	83.5413	20	no-defect	0.385095	train
69	114.648	108.58	0.47341	0.109868	19.2607	83.166	20	no-defect	0.385754	train
69	114.906	111.171	0.471994	0.109945	19.7112	83.0644	20	no-defect	0.386274	train
69	117.41	100.132	0.474146	0.110141	19.4838	83.2316	20	no-defect	0.386086	train
69	118.097	97.2893	0.472845	0.110209	19.136	83.3866	20	no-defect	0.384597	train
69	117.375	99.6502	0.471195	0.110359	19.4199	83.4846	20	no-defect	0.384245	train
69	116.559	101.214	0.47022	0.110413	19.3741	83.4714	20	no-defect	0.3837	train
69	116.418	99.9595	0.471072	0.1105	19.3432	83.4711	20	no-defect	0.383415	train
69	117.081	98.8032	0.471507	0.110505	19.425	83.5019	20	no-defect	0.383292	train
69	117.121	97.8977	0.471578	0.11067	19.5381	83.4875	20	no-defect	0.383737	train
69	116.23	98.8392	0.47106	0.110848	19.3342	83.427	20	no-defect	0.383219	train
69	118.484	97.7706	0.471062	0.110856	19.2482	83.538	20	no-defect	0.382842	train
69	117.856	99.0185	0.47061	0.110899	19.4881	83.5958	20	no-defect	0.38471	train
69	118.232	98.6934	0.470192	0.110881	19.4854	83.6965	20	no-defect	0.384257	train
69	118.001	97.474	0.470746	0.110909	19.5795	83.6676	20	no-defect	0.384149	train
69	117.916	98.2704	0.471168	0.110785	19.2978	83.811	20	no-defect	0.382737	train
69	117.118	99.4112	0.470023	0.110946	19.2751	83.7791	20	no-defect	0.382795	train
69	118.179	97.4989	0.469849	0.110856	19.7003	83.7703	20	no-defect	0.382852	train
69	116.979	97.5518	0.471265	0.110778	19.448	83.8241	20	no-defect	0.383046	train
69	116.973	99.8579	0.471284	0.110816	19.348	83.6654	20	no-defect	0.382712	train
69	117.999	99.7844	0.471172	0.110786	19.5211	83.6098	20	no-defect	0.382673	train
69	117.545	99.9252	0.472354	0.110803	19.5595	83.6181	20	no-defect	0.383032	train
69	118.88	98.7721	0.472692	0.11079	19.6762	83.55	20	no-defect	0.384222	train
69	118.952	98.8014	0.473429	0.110692	19.6979	83.6883	20	no-defect	0.383695	train
61	117.61	96.6707	0.491432	0.10757	24.1797	82.4813	23	no-defect	0.368659	train
61	114.768	97.8166	0.492672	0.107649	24.1375	82.3119	23	no-defect	0.368481	train
61	116.165	97.1151	0.493493	0.107577	23.854	82.0977	23	no-defect	0.368927	train
61	116.225	96.3521	0.494152	0.107626	24.1664	81.9724	23	no-defect	0.369513	train
61	117.34	98.178	0.493286	0.107702	24.2289	81.9877	23	no-defect	0.369217	train
61	117.073	98.2486	0.493009	0.107737	24.0922	81.9011	23	no-defect	0.36908	train
61	116.334	96.6739	0.493683	0.107766	24.2768	81.731	23	no-defect	0.36743	train
61	117.201	97.5502	0.491706	0.107815	24.0835	81.8126	23	no-defect	0.366882	train
61	116.138	96.9228	0.492983	0.107987	24.5407	81.6916	23	no-defect	0.367574	train
61	118.499	97.992	0.490202	0.108218	24.1945	81.63	23	no-defect	0.367114	train
61	116.684	96.8598	0.492043	0.108324	24.3978	81.5587	23	no-defect	0.366705	train
61	118.916	98.9311	0.489628	0.108461	24.511	81.6312	23	no-defect	0.366247	train
61	118.079	98.0534	0.490931	0.108643	24.2901	81.6272	23	no-defect	0.367002	train
61	116.799	99.141	0.49076	0.108881	24.4248	81.6861	23	no-defect	0.367221	train
61	117.004	99.8119	0.490795	0.109059	24.3267	81.7728	23	no-defect	0.36692	train
61	118.2	97.9213	0.489491	0.108998	24.0095	81.6977	23	no-defect	0.366923	train
61	116.335	105.361	0.486788	0.109092	24.3344	81.5316	23	no-defect	0.366163	train
61	114.364	110.475	0.485619	0.10916	24.4498	81.2998	23	no-defect	0.36612	train
61	117.246	105.514	0.486818	0.109106	24.9719	81.4857	23	no-defect	0.366877	train
61	117.186	96.1566	0.487919	0.109246	24.4664	81.9795	23	no-defect	0.366737	train
61	117.244	98.3985	0.487486	0.109247	24.8776	82.1586	23	no-defect	0.366563	train
61	117.575	98.203	0.488653	0.109164	24.6251	82.2867	23	no-defect	0.366517	train
61	116.944	97.0726	0.489786	0.109131	24.8516	82.4197	23	no-defect	0.366699	train
61	117.028	97.6009	0.489666	0.109147	24.8588	82.3448	23	no-defect	0.367077	train
61	118.391	99.2217	0.4897	0.109053	24.6018	82.4651	23	no-defect	0.366184	train
61	118.08	98.096	0.490001	0.108864	24.4912	82.549	23	no-defect	0.366385	train
61	117.89	97.5245	0.490704	0.108694	25.0118	82.5454	23	no-defect	0.364878	train
61	117.6	96.6136	0.492846	0.108462	24.7678	82.667	23	no-defect	0.365106	train
61	117.245	96.3975	0.494138	0.108302	24.6019	82.6448	23	no-defect	0.365531	train
61	117.203	95.5021	0.494601	0.108265	24.7755	82.6327	23	no-defect	0.365373	train
61	117.473	94.9268	0.495267	0.10813	24.991	82.5252	23	no-defect	0.365108	train
61	118.029	97.5743	0.496216	0.107932	24.7844	82.3851	23	no-defect	0.365122	train
61	117.087	98.3459	0.497515	0.107852	25.0814	82.2892	23	no-defect	0.364799	train
61	117.816	97.9837	0.498921	0.107668	25.1131	82.1428	23	no-defect	0.364739	train
187	118.077	97.623	0.518126	0.106377	27.2582	80.7703	25	no-defect	0.359249	train
187	116.988	97.0687	0.51963	0.106394	27.0293	80.531	25	no-defect	0.359078	train
187	116.675	94.005	0.522597	0.10631	27.2679	80.1691	25	no-defect	0.358647	train
187	115.132	98.0117	0.521799	0.106427	27.5985	80.0009	25	no-defect	0.359191	train
187	118.496	96.1679	0.520007	0.106371	27.2359	79.7056	25	no-defect	0.358672	train
187	116.638	95.6331	0.521145	0.10638	27.2192	79.5701	25	no-defect	0.357247	train
187	118.86	94.8066	0.520925	0.1064	27.5063	79.417	25	no-defect	0.356446	train
187	117.323	95.8652	0.520822	0.106558	27.1039	79.4423	25	no-defect	0.35695	train
187	115.851	97.2765	0.520732	0.10677	27.3808	79.3539	25	no-defect	0.356826	train
187	118.601	96.0823	0.520629	0.106841	27.3546	79.4199	25	no-defect	0.357211	train
187	116.11	96.1662	0.520852	0.106923	27.0475	79.3197	25	no-defect	0.356706	train
187	113.151	94.6144	0.519527	0.107062	27.0655	78.8696	25	no-defect	0.357265	train
187	118.451	94.6144	0.516594	0.107164	28.1764	78.659	25	no-defect	0.357322	train
187	117.319	94.6144	0.518693	0.10723	27.9056	79.0634	25	no-defect	0.356893	train
187	115.938	93.0625	0.519747	0.107355	28.0656	79.4277	25	no-defect	0.357043	train
187	117.329	96.496	0.518229	0.107266	27.7557	79.6502	25	no-defect	0.356301	train
187	116.478	96.0712	0.517276	0.107332	27.8034	79.5901	25	no-defect	0.35593	train
187	117.048	94.5863	0.517661	0.107352	27.7715	79.5596	25	no-defect	0.355975	train
187	118.768	95.037	0.517314	0.107323	27.6587	79.8465	25	no-defect	0.355702	train
187	117.87	94.5764	0.517473	0.107358	28.1216	79.9519	25	no-defect	0.35588	train
187	116.684	94.6254	0.519797	0.107235	27.7606	80.2837	25	no-defect	0.355808	train
187	116.9	93.0584	0.521051	0.107121	27.8857	80.3346	25	no-defect	0.356055	train
187	115.543	92.6784	0.522825	0.107024	27.8094	80.3989	25	no-defect	0.355835	train
187	118.209	90.7071	0.521492	0.106929	28.4647	80.3797	25	no-defect	0.355668	train
187	116.787	95.1542	0.522103	0.106705	27.9473	80.4256	25	no-defect	0.35545	train
96	125.901	96.7047	0.511233	0.106214	29.4766	77.4008	28	no-defect	0.346566	train
96	130.207	95.5528	0.509766	0.106338	29.1581	77.5297	28	no-defect	0.347976	train
96	121.802	96.3094	0.510372	0.106736	29.0276	77.5395	28	no-defect	0.348094	train
96	116.827	96.4577	0.511444	0.106924	29.0703	77.8641	28	no-defect	0.348474	train
96	118.353	93.0477	0.511641	0.107079	30.0589	78.204	28	no-defect	0.348863	train
96	115.847	96.1767	0.511279	0.107261	29.4905	78.6329	28	no-defect	0.348897	train
96	118.559	96.043	0.510459	0.107374	29.4462	79.1636	28	no-defect	0.34935	train
96	118.099	95.606	0.511033	0.107485	29.6601	79.5384	28	no-defect	0.348833	train
96	116.857	95.8131	0.510664	0.107459	29.6357	79.8073	28	no-defect	0.347513	train
96	116.527	94.1825	0.510853	0.107386	29.9214	79.8808	28	no-defect	0.347776	train
96	116.718	96.3836	0.509565	0.107372	29.6368	80.1374	28	no-defect	0.347499	train
96	117.774	95.5921	0.509154	0.107353	30.1862	80.0907	28	no-defect	0.347496	train
96	116.48	93.9847	0.510114	0.107185	29.8121	80.1041	28	no-defect	0.347669	train
96	119.017	93.7147	0.512387	0.107056	30.5447	80.2011	28	no-defect	0.348326	train
96	117.026	95.846	0.513373	0.106962	29.7499	80.4945	28	no-defect	0.347469	train
96	116.347	96.2195	0.515318	0.106829	30.2925	80.4643	28	no-defect	0.347477	train
96	118.321	95.8735	0.517374	0.10653	30.0882	80.524	28	no-defect	0.347175	train
96	117.002	94.8157	0.518468	0.106151	29.8513	80.2708	28	no-defect	0.347043	train
96	114.494	106.132	0.517592	0.105736	30.0513	79.8382	28	no-defect	0.345382	train
96	117.14	108.939	0.517908	0.105397	30.9516	79.7767	28	no-defect	0.345521	train
96	116.544	94.6654	0.523932	0.105061	30.8619	80.1342	28	no-defect	0.344832	train
96	117.641	95.5399	0.525719	0.104658	30.5628	80.2299	28	no-defect	0.344483	train
96	115.932	95.324	0.528278	0.104306	30.8299	80.0606	28	no-defect	0.344244	train
96	117.234	96.0602	0.529813	0.104023	30.3945	79.8211	28	no-defect	0.344174	train
96	117.86	95.1098	0.531934	0.103698	30.6363	79.6706	28	no-defect	0.344258	train
96	116.959	94.435	0.534299	0.103399	31.0222	79.6536	28	no-defect	0.344173	train
96	116.91	94.7298	0.537848	0.10307	30.7398	79.7617	28	no-defect	0.343969	train
96	115.941	93.2167	0.5398	0.102848	30.8051	79.3406	28	no-defect	0.343692	train
96	115.501	91.3886	0.541035	0.10256	30.9604	78.9734	28	no-defect	0.341951	train
96	116.107	92.1154	0.538964	0.10247	30.8627	78.7562	28	no-defect	0.34146	train
32	117.773	101.104	0.445689	0.110706	12.0767	84.742	18	no-defect	0.406423	train
32	117.677	101.515	0.445691	0.110685	12.1211	84.7033	18	no-defect	0.406745	train
32	117.581	101.926	0.445693	0.110665	12.1655	84.6646	18	no-defect	0.407066	train
32	117.392	101.267	0.446168	0.110631	12.1542	84.636	18	no-defect	0.40694	train
32	117.204	100.608	0.446644	0.110597	12.1429	84.6075	18	no-defect	0.406814	train
32	116.806	100.87	0.446383	0.110574	12.1463	84.5914	18	no-defect	0.406531	train
32	116.408	101.131	0.446122	0.110551	12.1497	84.5752	18	no-defect	0.406249	train
32	116.629	100.754	0.446294	0.110518	12.1333	84.5937	18	no-defect	0.406256	train
32	116.851	100.376	0.446467	0.110485	12.117	84.6122	18	no-defect	0.406264	train
32	116.993	100.312	0.446982	0.110507	12.1187	84.6274	18	no-defect	0.406582	train
32	117.136	100.249	0.447497	0.110528	12.1205	84.6426	18	no-defect	0.4069	train
32	117.001	100.773	0.447484	0.110509	12.1778	84.6299	18	no-defect	0.40695	train
32	116.866	101.297	0.447472	0.11049	12.2351	84.6172	18	no-defect	0.406999	train
32	115.651	100.081	0.448125	0.11051	12.1446	84.6597	18	no-defect	0.407209	train
32	114.436	98.8653	0.448778	0.11053	12.0541	84.7022	18	no-defect	0.407419	train
32	115.848	99.9997	0.44791	0.110481	12.0553	84.7462	18	no-defect	0.406911	train
32	117.259	101.134	0.447041	0.110432	12.0565	84.7902	18	no-defect	0.406403	train
32	117.495	100.995	0.446902	0.110385	12.0847	84.7754	18	no-defect	0.406607	train
32	117.731	100.856	0.446763	0.110338	12.1129	84.7606	18	no-defect	0.406811	train
32	116.853	101.004	0.44732	0.110369	12.0781	84.7675	18	no-defect	0.407104	train
32	115.974	101.152	0.447878	0.1104	12.0433	84.7744	18	no-defect	0.407398	train
32	116.531	99.9723	0.448116	0.110379	12.0913	84.7364	18	no-defect	0.407548	train
32	117.087	98.7923	0.448354	0.110357	12.1393	84.6985	18	no-defect	0.407697	train
32	117.353	100.27	0.447509	0.110402	12.1014	84.6996	18	no-defect	0.407787	train
32	117.62	101.748	0.446664	0.110448	12.0635	84.7008	18	no-defect	0.407877	train
32	117.199	102.184	0.446385	0.110371	12.1661	84.66	18	no-defect	0.406855	train
32	116.779	102.62	0.446107	0.110295	12.2687	84.6193	18	no-defect	0.405833	train
32	116.233	103.183	0.445975	0.110349	12.2543	84.6234	18	no-defect	0.40615	train
32	115.687	103.747	0.445844	0.110404	12.24	84.6275	18	no-defect	0.406468	train
32	115.663	101.674	0.446572	0.110443	12.1923	84.6941	18	no-defect	0.406575	train
32	115.64	99.6014	0.447299	0.110482	12.1445	84.7607	18	no-defect	0.406682	train
32	116.091	99.569	0.447387	0.110464	12.2062	84.8065	18	no-defect	0.407201	train
32	116.543	99.5366	0.447475	0.110447	12.2679	84.8523	18	no-defect	0.40772	train
32	116.243	100.332	0.447319	0.110436	12.1868	84.8994	18	no-defect	0.407805	train
32	115.942	101.127	0.447164	0.110425	12.1056	84.9466	18	no-defect	0.407891	train
32	115.389	101.297	0.447116	0.11039	12.1397	84.9055	18	no-defect	0.407293	train
32	114.835	101.466	0.447069	0.110354	12.1737	84.8645	18	no-defect	0.406696	train
32	115.772	100.75	0.44727	0.110304	12.1734	84.8321	18	no-defect	0.406873	train
32	116.709	100.034	0.447472	0.110254	12.1731	84.7997	18	no-defect	0.407051	train
32	116.631	99.8282	0.4473	0.110271	12.2001	84.8171	18	no-defect	0.407305	train
32	116.552	99.6227	0.447127	0.110288	12.2271	84.8344	18	no-defect	0.407559	train
32	116.622	99.9807	0.447255	0.110281	12.2269	84.7531	18	no-defect	0.407632	train
32	116.692	100.339	0.447383	0.110274	12.2266	84.6718	18	no-defect	0.407706	train
32	117.922	100.213	0.447028	0.110248	12.1771	84.685	18	no-defect	0.407671	train
32	119.152	100.088	0.446672	0.110223	12.1276	84.6982	18	no-defect	0.407636	train
32	118.452	100.488	0.446506	0.110213	12.1795	84.6814	18	no-defect	0.406965	train
32	117.753	100.888	0.44634	0.110203	12.2315	84.6646	18	no-defect	0.406294	train
32	117.724	100.471	0.446735	0.110157	12.2375	84.7173	18	no-defect	0.40647	train
32	117.695	100.053	0.447129	0.110112	12.2435	84.77	18	no-defect	0.406646	train
32	117.596	99.8403	0.447429	0.110124	12.2194	84.8434	18	no-defect	0.406867	train
32	117.498	99.6277	0.447729	0.110137	12.1953	84.9168	18	no-defect	0.407089	train
32	117.903	99.1648	0.447896	0.110096	12.204	84.852	18	no-defect	0.407288	train
32	118.308	98.7018	0.448062	0.110056	12.2127	84.7873	18	no-defect	0.407487	train
32	117.398	100.538	0.448009	0.110096	12.2096	84.7893	18	no-defect	0.407616	train
32	116.487	102.374	0.447957	0.110137	12.2064	84.7913	18	no-defect	0.407746	train
32	116.632	101.044	0.447907	0.110097	12.2241	84.7732	18	no-defect	0.407141	train
32	116.776	99.7149	0.447857	0.110058	12.2417	84.755	18	no-defect	0.406536	train
32	116.718	99.7608	0.448005	0.11007	12.2324	84.7234	18	no-defect	0.406556	train
32	116.661	99.8067	0.448153	0.110082	12.2231	84.6918	18	no-defect	0.406576	train
32	116.708	100.835	0.447651	0.110079	12.2353	84.7385	18	no-defect	0.406797	train
32	116.755	101.864	0.44715	0.110076	12.2475	84.7852	18	no-defect	0.407018	train
32	115.784	101.635	0.447746	0.110067	12.2787	84.7863	18	no-defect	0.406955	train
32	114.812	101.405	0.448341	0.110058	12.3099	84.7874	18	no-defect	0.406892	train
32	115.518	100.208	0.448669	0.110044	12.333	84.783	18	no-defect	0.406854	train
32	116.223	99.0109	0.448996	0.110029	12.3561	84.7785	18	no-defect	0.406817	train
115	122.062	99.4593	0.451764	0.108825	15.9966	84.0949	20	no-defect	0.390323	train
115	122.576	99.821	0.451474	0.108801	15.8523	84.0814	20	no-defect	0.390399	train
115	123.089	100.183	0.451184	0.108776	15.7079	84.0679	20	no-defect	0.390475	train
115	119.876	100.046	0.452758	0.108816	15.8955	84.0039	20	no-defect	0.391023	train
115	116.663	99.9102	0.454331	0.108855	16.0831	83.9399	20	no-defect	0.39157	train
115	116.735	99.8944	0.45409	0.108772	16.0388	83.9301	20	no-defect	0.390828	train
115	116.807	99.8786	0.453849	0.108689	15.9945	83.9203	20	no-defect	0.390086	train
115	116.812	99.4228	0.453603	0.108684	16.027	83.8822	20	no-defect	0.389737	train
115	116.817	98.967	0.453357	0.10868	16.0594	83.8442	20	no-defect	0.389388	train
115	116.715	98.4733	0.454005	0.108667	15.9964	83.8051	20	no-defect	0.389339	train
115	116.613	97.9796	0.454653	0.108655	15.9334	83.7661	20	no-defect	0.38929	train
115	116.662	97.4937	0.455217	0.108651	15.9774	83.7448	20	no-defect	0.389646	train
115	116.712	97.0077	0.455781	0.108648	16.0214	83.7234	20	no-defect	0.390003	train
115	116.332	98.5978	0.455587	0.108712	16.0987	83.7323	20	no-defect	0.390104	train
115	115.953	100.188	0.455393	0.108776	16.1761	83.7412	20	no-defect	0.390205	train
115	116.357	100.509	0.454845	0.108762	16.1023	83.8159	20	no-defect	0.390044	train
115	116.76	100.83	0.454298	0.108749	16.0285	83.8906	20	no-defect	0.389884	train
115	116.342	100.101	0.454491	0.108754	16.0238	83.8973	20	no-defect	0.389627	train
115	115.923	99.3715	0.454684	0.10876	16.0191	83.9039	20	no-defect	0.389371	train
115	116.37	99.1168	0.454984	0.108763	16.1102	83.811	20	no-defect	0.389478	train
115	116.818	98.8621	0.455284	0.108767	16.2012	83.7181	20	no-defect	0.389585	train
115	116.02	98.4993	0.455946	0.108787	16.1064	83.7633	20	no-defect	0.389778	train
115	115.222	98.1365	0.456609	0.108808	16.0115	83.8086	20	no-defect	0.38997	train
115	116.249	99.1206	0.456148	0.108841	16.1387	83.8331	20	no-defect	0.390272	train
115	117.277	100.105	0.455687	0.108874	16.266	83.8576	20	no-defect	0.390574	train
115	116.47	100.008	0.455524	0.108803	16.106	83.9331	20	no-defect	0.390139	train
115	115.664	99.9104	0.455362	0.108732	15.9461	84.0087	20	no-defect	0.389704	train
115	117.289	97.6846	0.455258	0.108661	15.9436	83.888	20	no-defect	0.389616	train
115	118.914	95.4587	0.455153	0.108591	15.9411	83.7674	20	no-defect	0.389528	train
115	117.901	99.6813	0.454568	0.108672	16.1755	83.6986	20	no-defect	0.389697	train
115	116.889	103.904	0.453982	0.108753	16.4099	83.6299	20	no-defect	0.389865	train
115	115.374	103.921	0.454802	0.108761	16.3158	83.6529	20	no-defect	0.38981	train
115	113.859	103.939	0.455622	0.108768	16.2218	83.6759	20	no-defect	0.389754	train
115	113.65	101.587	0.456333	0.108826	16.2768	83.8111	20	no-defect	0.389873	train
115	113.441	99.2358	0.457045	0.108885	16.3319	83.9464	20	no-defect	0.389991	train
115	114.462	99.2088	0.456563	0.108892	16.2737	83.9153	20	no-defect	0.390164	train
115	115.482	99.1818	0.456081	0.108899	16.2156	83.8842	20	no-defect	0.390337	train
115	115.744	99.5033	0.455711	0.108818	16.2325	83.9264	20	no-defect	0.39001	train
115	116.005	99.8248	0.455341	0.108737	16.2493	83.9686	20	no-defect	0.389683	train
115	116.216	99.0238	0.455661	0.108732	16.2632	83.9491	20	no-defect	0.389835	train
115	116.427	98.2228	0.45598	0.108727	16.277	83.9297	20	no-defect	0.389986	train
115	116.672	98.1718	0.455904	0.108792	16.2526	83.8809	20	no-defect	0.390018	train
115	116.917	98.1209	0.455828	0.108857	16.2281	83.8322	20	no-defect	0.390049	train
115	117.912	98.1756	0.455925	0.108854	16.23	83.7488	20	no-defect	0.390099	train
115	118.907	98.2303	0.456023	0.108851	16.2319	83.6654	20	no-defect	0.390149	train
115	118.267	98.9938	0.455538	0.108853	16.2547	83.7017	20	no-defect	0.390024	train
115	117.627	99.7573	0.455054	0.108855	16.2775	83.738	20	no-defect	0.3899	train
115	117.762	99.4105	0.455172	0.108841	16.2369	83.8411	20	no-defect	0.389535	train
115	117.896	99.0637	0.455291	0.108827	16.1963	83.9441	20	no-defect	0.38917	train
115	118.06	98.8733	0.455431	0.1088	16.2308	83.8552	20	no-defect	0.389258	train
115	118.225	98.6828	0.455572	0.108773	16.2653	83.7663	20	no-defect	0.389346	train
115	117.663	100.261	0.455446	0.108784	16.29	83.7284	20	no-defect	0.38945	train
115	117.1	101.84	0.45532	0.108796	16.3148	83.6904	20	no-defect	0.389554	train
115	116.684	100.048	0.45647	0.108796	16.3581	83.6562	20	no-defect	0.389624	train
115	116.268	98.257	0.457621	0.108795	16.4015	83.6221	20	no-defect	0.389695	train
115	116.423	99.3429	0.456996	0.108858	16.347	83.6876	20	no-defect	0.389502	train
115	116.578	100.429	0.456371	0.10892	16.2925	83.753	20	no-defect	0.389309	train
172	117.53	98.9045	0.466414	0.108656	17.3546	82.5098	23	no-defect	0.387273	train
172	116.61	98.0537	0.466523	0.108616	17.3108	82.6974	23	no-defect	0.387008	train
172	115.691	97.2029	0.466631	0.108576	17.267	82.8849	23	no-defect	0.386744	train
172	116.092	97.8757	0.465851	0.108543	17.2794	82.9996	23	no-defect	0.386565	train
172	116.494	98.5485	0.465071	0.108509	17.2917	83.1143	23	no-defect	0.386386	train
172	116.326	99.0898	0.465045	0.1085	17.3376	83.0908	23	no-defect	0.386422	train
172	116.157	99.6311	0.46502	0.108491	17.3834	83.0673	23	no-defect	0.386458	train
172	116.502	99.3319	0.465532	0.108455	17.3308	83.1889	23	no-defect	0.386556	train
172	116.846	99.0327	0.466044	0.108418	17.2781	83.3104	23	no-defect	0.386654	train
172	116.917	98.0007	0.466822	0.108381	17.2739	83.3217	23	no-defect	0.386998	train
172	116.988	96.9687	0.4676	0.108344	17.2698	83.3329	23	no-defect	0.387341	train
172	116.945	95.8632	0.468315	0.10814	17.169	83.1841	23	no-defect	0.387232	train
172	116.901	94.7577	0.469031	0.107936	17.0683	83.0352	23	no-defect	0.387123	train
172	117.246	93.5651	0.469334	0.1078	17.0871	82.8991	23	no-defect	0.386979	train
172	117.59	92.3725	0.469637	0.107663	17.1059	82.763	23	no-defect	0.386836	train
172	116.734	95.7138	0.469545	0.107525	17.3171	82.5812	23	no-defect	0.386921	train
172	115.877	99.0551	0.469454	0.107388	17.5283	82.3993	23	no-defect	0.387006	train
172	114.706	98.8098	0.470947	0.107335	17.4133	82.4345	23	no-defect	0.387102	train
172	113.534	98.5646	0.472441	0.107281	17.2983	82.4697	23	no-defect	0.387199	train
172	114.205	97.4742	0.473369	0.107221	17.342	82.4086	23	no-defect	0.38716	train
172	114.877	96.3837	0.474297	0.107162	17.3858	82.3474	23	no-defect	0.387121	train
172	114.773	95.7896	0.474911	0.107022	17.3328	82.363	23	no-defect	0.387113	train
172	114.669	95.1954	0.475525	0.106882	17.2799	82.3787	23	no-defect	0.387105	train
172	115.389	94.7948	0.475717	0.106786	17.3231	82.3999	23	no-defect	0.38667	train
172	116.11	94.3941	0.475908	0.10669	17.3663	82.4212	23	no-defect	0.386236	train
172	115.799	94.3891	0.475931	0.106703	17.3918	82.4456	23	no-defect	0.385996	train
172	115.488	94.384	0.475954	0.106716	17.4172	82.4701	23	no-defect	0.385757	train
172	116.801	95.7029	0.474992	0.106786	17.3263	82.4992	23	no-defect	0.385949	train
172	118.115	97.0218	0.474029	0.106856	17.2355	82.5283	23	no-defect	0.386141	train
172	117.523	96.361	0.474822	0.106881	17.3424	82.53	23	no-defect	0.386406	train
172	116.932	95.7001	0.475616	0.106906	17.4494	82.5317	23	no-defect	0.386672	train
172	116.978	96.8134	0.474745	0.106875	17.323	82.5684	23	no-defect	0.386329	train
172	117.024	97.9266	0.473875	0.106844	17.1966	82.6052	23	no-defect	0.385987	train
172	116.772	96.7756	0.473169	0.106872	17.2355	82.4889	23	no-defect	0.385835	train
172	116.521	95.6247	0.472463	0.106899	17.2743	82.3725	23	no-defect	0.385684	train
172	116.278	96.6671	0.472345	0.10695	17.2966	82.2766	23	no-defect	0.385972	train
172	116.036	97.7095	0.472228	0.107001	17.3189	82.1806	23	no-defect	0.38626	train
172	115.888	95.717	0.47306	0.106991	17.3575	82.1385	23	no-defect	0.386439	train
172	115.739	93.7246	0.473891	0.106982	17.3961	82.0964	23	no-defect	0.386619	train
172	115.005	95.0846	0.473713	0.107094	17.3747	82.1952	23	no-defect	0.386775	train
172	114.271	96.4446	0.473535	0.107205	17.3534	82.2939	23	no-defect	0.386931	train
111	117.131	95.1737	0.490533	0.107136	23.0026	80.8187	25	no-defect	0.366151	train
111	116.675	96.4421	0.490712	0.107104	22.9797	80.8873	25	no-defect	0.366494	train
111	116.218	97.7105	0.490891	0.107072	22.9568	80.9559	25	no-defect	0.366838	train
111	116.913	96.6831	0.491218	0.107066	23.0611	80.9235	25	no-defect	0.366861	train
111	117.607	95.6556	0.491545	0.10706	23.1653	80.891	25	no-defect	0.366885	train
111	116.208	95.6379	0.492719	0.107055	23.1167	80.8863	25	no-defect	0.366911	train
111	114.809	95.6203	0.493892	0.107049	23.068	80.8816	25	no-defect	0.366938	train
111	116.497	95.6293	0.492998	0.106995	23.0536	80.9889	25	no-defect	0.36659	train
111	118.186	95.6383	0.492103	0.106941	23.0392	81.0961	25	no-defect	0.366242	train
111	118.554	95.4363	0.492057	0.106881	22.9445	81.1189	25	no-defect	0.365876	train
111	118.922	95.2344	0.49201	0.106821	22.8499	81.1416	25	no-defect	0.365509	train
111	118.312	92.5997	0.493443	0.10673	23.0933	81.0396	25	no-defect	0.365756	train
111	117.701	89.9651	0.494877	0.10664	23.3367	80.9376	25	no-defect	0.366002	train
111	115.266	95.2901	0.494352	0.106596	23.4231	80.953	25	no-defect	0.366108	train
111	112.832	100.615	0.493828	0.106552	23.5096	80.9683	25	no-defect	0.366214	train
111	114.253	98.1577	0.494639	0.106506	23.5041	81.1199	25	no-defect	0.366414	train
111	115.675	95.7004	0.49545	0.10646	23.4987	81.2716	25	no-defect	0.366615	train
111	116.666	94.7948	0.495375	0.106297	23.3746	81.2369	25	no-defect	0.366143	train
111	117.658	93.8892	0.495301	0.106133	23.2504	81.2021	25	no-defect	0.36567	train
111	116.854	93.0914	0.495722	0.106063	23.3578	81.0692	25	no-defect	0.365032	train
111	116.051	92.2936	0.496143	0.105992	23.4652	80.9363	25	no-defect	0.364394	train
111	117.227	93.2555	0.495854	0.105927	23.4807	80.8835	25	no-defect	0.364397	train
111	118.403	94.2173	0.495566	0.105861	23.4963	80.8307	25	no-defect	0.364399	train
111	118.29	94.6296	0.496778	0.105762	23.4186	80.9236	25	no-defect	0.3646	train
111	118.177	95.0419	0.49799	0.105663	23.3409	81.0164	25	no-defect	0.364801	train
111	117.365	94.7537	0.498667	0.10561	23.488	80.9228	25	no-defect	0.364796	train
111	116.554	94.4656	0.499344	0.105558	23.6351	80.8291	25	no-defect	0.364791	train
111	116.201	96.0352	0.499108	0.105461	23.5557	80.7302	25	no-defect	0.364554	train
111	115.848	97.6048	0.498872	0.105364	23.4762	80.6313	25	no-defect	0.364317	train
30	115.571	94.9638	0.50744	0.103766	25.0228	79.9419	27	no-defect	0.358197	train
30	116.936	92.7106	0.509025	0.103746	25.2192	79.7483	27	no-defect	0.357773	train
30	115.718	92.3435	0.509818	0.103702	25.1768	79.605	27	no-defect	0.358155	train
30	117.026	95.2221	0.508411	0.103649	25.0378	79.5644	27	no-defect	0.358147	train
30	115.409	93.4622	0.510877	0.103577	25.9566	79.391	27	no-defect	0.358679	train
30	117.435	92.2276	0.512513	0.103419	25.3776	79.5345	27	no-defect	0.358004	train
30	123.879	93.683	0.508643	0.103435	25.3046	79.4599	27	no-defect	0.357984	train
30	121.416	90.6617	0.510471	0.103335	24.746	79.1938	27	no-defect	0.3567	train
30	115.544	91.7846	0.512245	0.103341	24.9183	79.0417	27	no-defect	0.356523	train
30	116.208	91.7372	0.512295	0.103319	25.6515	78.9704	27	no-defect	0.355697	train
30	115.175	94.3598	0.511857	0.103335	25.5119	78.946	27	no-defect	0.35603	train
30	116.458	92.5084	0.513117	0.103283	25.4625	78.8221	27	no-defect	0.355967	train
30	117.296	91.3277	0.514394	0.103279	25.3683	78.7458	27	no-defect	0.356599	train
30	117.12	92.1095	0.514479	0.103261	25.3007	78.6668	27	no-defect	0.356547	train
30	115.955	90.8407	0.515995	0.103192	25.7437	78.7416	27	no-defect	0.356853	train
30	114.096	91.4494	0.517084	0.103144	25.5621	78.9181	27	no-defect	0.356874	train
30	115.133	90.5074	0.518007	0.103049	25.653	78.9542	27	no-defect	0.356066	train
30	115.958	93.1767	0.515422	0.102985	25.4449	79.0616	27	no-defect	0.354863	train
30	116.097	90.9746	0.515998	0.102829	25.8991	78.9982	27	no-defect	0.354566	train
30	111.817	91.9071	0.517409	0.102864	25.3959	79.0451	27	no-defect	0.354023	train
30	116.644	91.7619	0.517696	0.102789	25.916	79.0729	27	no-defect	0.35423	train
30	117.081	92.1188	0.517409	0.102792	25.6632	79.2369	27	no-defect	0.354369	train
30	114.71	91.4356	0.519735	0.102726	25.7799	79.1667	27	no-defect	0.35481	train
30	119.101	92.4282	0.518163	0.102665	25.6251	79.1065	27	no-defect	0.354409	train
30	115.834	89.4499	0.520807	0.102644	25.3071	78.9125	27	no-defect	0.354656	train
30	115.818	85.2386	0.522403	0.102608	25.9532	78.543	27	no-defect	0.354524	train
30	111.312	94.75	0.52078	0.102573	25.8705	78.4105	27	no-defect	0.35446	train
30	116.245	95.6631	0.518914	0.102416	26.2726	78.3966	27	no-defect	0.353741	train
30	114.75	94.6632	0.519458	0.102383	26.0889	78.5923	27	no-defect	0.352832	train
30	112.396	91.2212	0.522445	0.102223	26.0634	78.5351	27	no-defect	0.353075	train
30	115.112	92.8312	0.522049	0.102156	25.774	78.5198	27	no-defect	0.352434	train
30	114.195	90.5263	0.523084	0.102093	26.0494	78.3033	27	no-defect	0.353012	train
30	115.816	91.119	0.523588	0.102052	26.1104	78.1764	27	no-defect	0.352362	train
30	118.216	90.5825	0.524086	0.102042	25.7749	78.0177	27	no-defect	0.352921	train
30	115.265	90.9206	0.524878	0.102033	26.1883	78.065	27	no-defect	0.352813	train
30	116.696	90.5998	0.52676	0.101897	26.1991	78.3225	27	no-defect	0.352999	train
30	116.928	90.0802	0.526464	0.101773	25.7791	78.257	27	no-defect	0.351709	train
30	115.212	91.1369	0.526509	0.101659	25.9704	78.3224	27	no-defect	0.351146	train
30	114.331	90.441	0.52587	0.101595	26.2641	78.3342	27	no-defect	0.350331	train
30	114.276	91.0507	0.526205	0.10154	25.95	78.3175	27	no-defect	0.350345	train
30	115.581	92.4247	0.526673	0.101447	26.435	78.2195	27	no-defect	0.350383	train
28	115.423	91.5282	0.534844	0.1011	29.3498	77.1649	30	no-defect	0.33917	train
28	115.327	92.3803	0.535237	0.101051	29.4135	76.8733	30	no-defect	0.340138	train
28	116.351	90.2191	0.536874	0.100956	29.0282	76.5392	30	no-defect	0.338094	train
28	116.28	92.3018	0.534935	0.100908	28.9519	76.3032	30	no-defect	0.337613	train
28	115.487	90.5067	0.53614	0.100796	29.2103	76.0522	30	no-defect	0.336573	train
28	115.097	90.7593	0.537064	0.100751	29.1724	76.1005	30	no-defect	0.335981	train
28	115.357	92.6115	0.537604	0.100754	29.2178	76.0428	30	no-defect	0.336369	train
28	115.864	90.8028	0.538385	0.10075	29.5697	75.9866	30	no-defect	0.336117	train
28	112.477	89.9842	0.540514	0.100772	29.4086	75.9396	30	no-defect	0.336472	train
28	115.153	90.6335	0.540833	0.100688	29.1315	75.997	30	no-defect	0.335629	train
28	116.335	91.7567	0.541762	0.10066	29.799	75.9633	30	no-defect	0.335944	train
28	114.435	91.3788	0.542907	0.10066	29.5516	75.9743	30	no-defect	0.335842	train
28	119.302	90.1931	0.541958	0.100541	29.3459	75.918	30	no-defect	0.33552	train
28	115.875	89.9166	0.542299	0.100524	29.2387	75.7469	30	no-defect	0.334924	train
28	112.684	81.6276	0.545122	0.100487	29.2092	75.5126	30	no-defect	0.33459	train
28	113.204	86.2281	0.544993	0.100456	29.9481	75.2244	30	no-defect	0.334398	train
28	116.392	98.9141	0.540329	0.100409	30.4113	75.4876	30	no-defect	0.334044	train
28	111.658	93.7092	0.544904	0.100415	30.2018	75.7751	30	no-defect	0.333754	train
28	116.765	91.0041	0.544204	0.100304	29.7483	75.8813	30	no-defect	0.334547	train
28	114.812	89.3659	0.545542	0.100318	30.0443	75.7371	30	no-defect	0.333801	train
28	117.378	91.4159	0.544793	0.100271	29.7491	75.625	30	no-defect	0.333832	train
28	116.979	88.4462	0.546877	0.100328	30.2483	75.3894	30	no-defect	0.333797	train
28	117.043	88.8013	0.54747	0.100138	30.0432	75.6769	30	no-defect	0.33329	train
28	119.001	90.8127	0.545466	0.0999995	29.7653	75.7701	30	no-defect	0.332899	train
28	115.746	89.0562	0.547723	0.0998499	29.5991	75.6545	30	no-defect	0.332259	train
28	116.471	92.5756	0.546874	0.0997286	30.3199	75.5665	30	no-defect	0.331966	train
28	114.568	89.0173	0.549459	0.099668	29.9087	75.5903	30	no-defect	0.331416	train
195	112.81	102.047	0.418769	0.106095	8.06403	85.9201	16	no-defect	0.39719	train
195	112.927	102.292	0.418841	0.106118	8.05085	85.909	16	no-defect	0.397626	train
195	113.044	102.536	0.418914	0.10614	8.03766	85.8978	16	no-defect	0.398061	train
195	112.993	102.742	0.418879	0.106175	8.09376	85.8881	16	no-defect	0.398318	train
195	112.941	102.948	0.418843	0.10621	8.14986	85.8784	16	no-defect	0.398574	train
195	112.839	102.321	0.419048	0.106246	8.12005	85.8804	16	no-defect	0.399336	train
195	112.737	101.694	0.419253	0.106283	8.09023	85.8825	16	no-defect	0.400098	train
195	112.886	102.1	0.418951	0.106302	8.10463	85.8672	16	no-defect	0.398846	train
195	113.036	102.505	0.41865	0.106321	8.11903	85.8519	16	no-defect	0.397595	train
195	113.35	101.999	0.418764	0.106295	8.09861	85.8318	16	no-defect	0.39773	train
195	113.664	101.493	0.418879	0.106269	8.07818	85.8117	16	no-defect	0.397865	train
195	113.513	101.846	0.418853	0.106338	8.0815	85.8509	16	no-defect	0.398063	train
195	113.363	102.2	0.418827	0.106407	8.08481	85.8902	16	no-defect	0.39826	train
195	113.119	101.997	0.418823	0.106421	8.08202	85.8906	16	no-defect	0.39871	train
195	112.874	101.795	0.41882	0.106435	8.07922	85.891	16	no-defect	0.39916	train
195	113.155	102.121	0.418762	0.106451	8.05931	85.8768	16	no-defect	0.399396	train
195	113.436	102.447	0.418704	0.106468	8.0394	85.8625	16	no-defect	0.399633	train
195	113.19	102.785	0.418531	0.106397	8.0529	85.8707	16	no-defect	0.398667	train
195	112.944	103.122	0.418358	0.106326	8.0664	85.8789	16	no-defect	0.397701	train
195	113.161	103.012	0.418324	0.106339	8.03639	85.9519	16	no-defect	0.397547	train
195	113.377	102.902	0.41829	0.106351	8.00639	86.0249	16	no-defect	0.397394	train
195	113.451	102.987	0.418585	0.106357	8.06068	86.0177	16	no-defect	0.397829	train
195	113.525	103.072	0.41888	0.106363	8.11497	86.0105	16	no-defect	0.398264	train
195	113.689	103.105	0.419186	0.106342	8.09305	86.0043	16	no-defect	0.398269	train
195	113.853	103.138	0.419492	0.10632	8.07113	85.9982	16	no-defect	0.398274	train
195	113.485	102.243	0.420299	0.106254	8.02433	85.9531	16	no-defect	0.398795	train
195	113.117	101.347	0.421107	0.106188	7.97753	85.908	16	no-defect	0.399317	train
195	112.303	101.578	0.420982	0.106204	8.00028	85.9281	16	no-defect	0.398391	train
195	111.49	101.808	0.420858	0.106219	8.02303	85.9481	16	no-defect	0.397466	train
195	112.675	103.752	0.419904	0.106262	8.03003	85.9133	16	no-defect	0.397272	train
195	113.86	105.695	0.418949	0.106306	8.03704	85.8786	16	no-defect	0.397077	train
195	113.657	105.407	0.419107	0.106367	8.05909	85.8749	16	no-defect	0.397409	train
195	113.454	105.119	0.419265	0.106427	8.08113	85.8713	16	no-defect	0.39774	train
195	113.894	105.177	0.419228	0.106425	8.12568	85.8656	16	no-defect	0.398191	train
195	114.334	105.235	0.419192	0.106423	8.17023	85.8599	16	no-defect	0.398641	train
195	113.611	104.378	0.419712	0.106448	8.16883	85.8555	16	no-defect	0.398449	train
195	112.888	103.521	0.420232	0.106473	8.16743	85.8512	16	no-defect	0.398257	train
195	113.034	102.646	0.419971	0.106434	8.1096	85.8569	16	no-defect	0.397737	train
195	113.18	101.77	0.419711	0.106394	8.05176	85.8625	16	no-defect	0.397217	train
195	112.866	102.21	0.41951	0.10642	8.06057	85.8768	16	no-defect	0.396977	train
195	112.553	102.651	0.419309	0.106446	8.06938	85.891	16	no-defect	0.396737	train
195	112.547	102.112	0.419585	0.106464	8.08207	85.8739	16	no-defect	0.397069	train
195	112.541	101.573	0.419861	0.106482	8.09476	85.8567	16	no-defect	0.397401	train
195	113.176	101.463	0.41984	0.106468	8.10509	85.8588	16	no-defect	0.397596	train
195	113.811	101.352	0.419819	0.106453	8.11543	85.8609	16	no-defect	0.397792	train
195	113.33	101.867	0.419829	0.106499	8.10589	85.8786	16	no-defect	0.397922	train
195	112.848	102.382	0.419838	0.106544	8.09635	85.8963	16	no-defect	0.398052	train
195	112.848	102.333	0.419799	0.106515	8.09738	85.9078	16	no-defect	0.397845	train
195	112.847	102.284	0.419759	0.106485	8.09841	85.9193	16	no-defect	0.397638	train
195	112.94	101.713	0.419952	0.106475	8.10573	85.8965	16	no-defect	0.397732	train
195	113.034	101.142	0.420145	0.106465	8.11305	85.8738	16	no-defect	0.397827	train
195	113.674	101.532	0.419874	0.106468	8.09322	85.8956	16	no-defect	0.397754	train
195	114.314	101.922	0.419603	0.106472	8.0734	85.9175	16	no-defect	0.397681	train
195	114.153	102.569	0.419564	0.106528	8.08326	85.9011	16	no-defect	0.397969	train
195	113.992	103.217	0.419525	0.106585	8.09311	85.8847	16	no-defect	0.398256	train
195	114.152	102.877	0.419604	0.106585	8.10433	85.8331	16	no-defect	0.398334	train
195	114.311	102.538	0.419683	0.106585	8.11555	85.7814	16	no-defect	0.398412	train
195	114.204	102.145	0.419401	0.106588	8.10624	85.7635	16	no-defect	0.398025	train
195	114.096	101.753	0.419119	0.106591	8.09694	85.7455	16	no-defect	0.397637	train
195	114.035	101.476	0.419041	0.106602	8.10522	85.7122	16	no-defect	0.397768	train
195	113.974	101.198	0.418964	0.106612	8.1135	85.6788	16	no-defect	0.397899	train
195	114.285	101.639	0.419034	0.106654	8.0773	85.6888	16	no-defect	0.397885	train
195	114.596	102.079	0.419105	0.106696	8.04109	85.6988	16	no-defect	0.39787	train
195	114.671	101.85	0.419386	0.106687	8.06695	85.6805	16	no-defect	0.397912	train
195	114.746	101.622	0.419666	0.106677	8.0928	85.6622	16	no-defect	0.397953	train
195	114.58	101.443	0.419843	0.106692	8.0941	85.7082	16	no-defect	0.398305	train
195	114.414	101.265	0.420019	0.106706	8.09539	85.7542	16	no-defect	0.398656	train
195	114.651	101.843	0.419393	0.10673	8.09035	85.785	16	no-defect	0.397541	train
195	114.888	102.42	0.418767	0.106754	8.0853	85.8159	16	no-defect	0.396425	train
195	114.333	101.295	0.4192	0.106724	8.12848	85.8332	16	no-defect	0.396636	train
195	113.777	100.17	0.419634	0.106693	8.17167	85.8506	16	no-defect	0.396847	train
195	114.122	100.44	0.419746	0.106722	8.11839	85.8591	16	no-defect	0.39686	train
195	114.467	100.711	0.419858	0.10675	8.06511	85.8677	16	no-defect	0.396872	train
195	113.898	101.625	0.42002	0.106742	8.07637	85.8258	16	no-defect	0.397241	train
195	113.328	102.539	0.420181	0.106735	8.08764	85.784	16	no-defect	0.397609	train
195	113.404	102.55	0.420367	0.106705	8.09026	85.8062	16	no-defect	0.397816	train
195	113.48	102.562	0.420553	0.106675	8.09288	85.8284	16	no-defect	0.398023	train
195	114.043	101.99	0.420385	0.106627	8.09687	85.8225	16	no-defect	0.397604	train
195	114.606	101.417	0.420218	0.106579	8.10085	85.8166	16	no-defect	0.397184	train
195	114.403	101.099	0.420319	0.106561	8.10656	85.8102	16	no-defect	0.39709	train
195	114.199	100.781	0.420419	0.106544	8.11228	85.8039	16	no-defect	0.396995	train
195	113.929	101.676	0.420105	0.106591	8.0963	85.8017	16	no-defect	0.397523	train
195	113.659	102.571	0.41979	0.106638	8.08032	85.7995	16	no-defect	0.398052	train
195	113.742	102.373	0.419881	0.106603	8.09544	85.8208	16	no-defect	0.39786	train
195	113.825	102.174	0.419972	0.106568	8.11057	85.8422	16	no-defect	0.397668	train
195	113.283	102.509	0.420297	0.106584	8.13874	85.8446	16	no-defect	0.397922	train
195	112.74	102.844	0.420623	0.1066	8.16692	85.8471	16	no-defect	0.398175	train
195	112.489	102.432	0.42021	0.106635	8.17156	85.8484	16	no-defect	0.398073	train
195	112.238	102.019	0.419797	0.10667	8.1762	85.8497	16	no-defect	0.39797	train
195	112.994	101.879	0.419221	0.106693	8.19123	85.8911	16	no-defect	0.3977	train
195	113.749	101.739	0.418645	0.106716	8.20627	85.9325	16	no-defect	0.397429	train
195	113.95	102.257	0.418485	0.106769	8.18675	85.988	16	no-defect	0.397672	train
195	114.151	102.774	0.418326	0.106823	8.16723	86.0435	16	no-defect	0.397915	train
195	114.05	102.286	0.418491	0.106856	8.16295	86.0172	16	no-defect	0.39802	train
195	113.95	101.798	0.418657	0.106889	8.15867	85.9909	16	no-defect	0.398125	train
91	113.439	97.4727	0.449909	0.109283	12.6677	84.7189	18	no-defect	0.406764	train
91	113.618	99.4086	0.449207	0.109341	12.6443	84.7941	18	no-defect	0.406459	train
91	113.797	101.344	0.448505	0.109398	12.6209	84.8692	18	no-defect	0.406154	train
91	114.439	99.6502	0.449108	0.109389	12.7147	84.8874	18	no-defect	0.406692	train
91	115.08	97.9561	0.449711	0.10938	12.8086	84.9055	18	no-defect	0.407231	train
91	114.34	99.6035	0.449603	0.109394	12.7058	84.9601	18	no-defect	0.407442	train
91	113.599	101.251	0.449495	0.109407	12.6029	85.0147	18	no-defect	0.407652	train
91	114.011	99.3878	0.450162	0.109401	12.6204	84.963	18	no-defect	0.407756	train
91	114.423	97.5248	0.450829	0.109394	12.6378	84.9113	18	no-defect	0.40786	train
91	115.149	100.047	0.449323	0.109412	12.6434	84.8858	18	no-defect	0.407276	train
91	115.875	102.569	0.447816	0.109431	12.6489	84.8603	18	no-defect	0.406691	train
91	115.359	102.369	0.448064	0.109409	12.7835	84.7911	18	no-defect	0.406523	train
91	114.843	102.169	0.448312	0.109387	12.9181	84.7219	18	no-defect	0.406356	train
91	114.161	102.716	0.448431	0.109428	12.8718	84.7297	18	no-defect	0.406404	train
91	113.478	103.264	0.44855	0.10947	12.8255	84.7375	18	no-defect	0.406452	train
91	113.661	100.095	0.449782	0.109468	12.7868	84.7742	18	no-defect	0.406709	train
91	113.844	96.9258	0.451014	0.109466	12.7481	84.8109	18	no-defect	0.406966	train
91	114.649	98.963	0.449815	0.109505	12.8158	84.846	18	no-defect	0.407284	train
91	115.454	101	0.448615	0.109543	12.8835	84.8811	18	no-defect	0.407601	train
91	115.257	100.861	0.448434	0.109491	12.798	84.9161	18	no-defect	0.406861	train
91	115.059	100.722	0.448252	0.109439	12.7124	84.951	18	no-defect	0.406121	train
91	114.663	100.225	0.448622	0.109379	12.7591	84.9178	18	no-defect	0.40621	train
91	114.266	99.7277	0.448992	0.109319	12.8058	84.8846	18	no-defect	0.406299	train
91	114.879	98.7336	0.449404	0.109293	12.8025	84.8993	18	no-defect	0.406321	train
91	115.493	97.7395	0.449816	0.109267	12.7992	84.914	18	no-defect	0.406342	train
91	114.174	98.4195	0.449971	0.109285	12.8487	84.8961	18	no-defect	0.406612	train
91	112.856	99.0994	0.450125	0.109304	12.8982	84.8781	18	no-defect	0.406881	train
91	114.342	99.8102	0.44948	0.109365	12.869	84.8499	18	no-defect	0.407218	train
91	115.828	100.521	0.448834	0.109427	12.8397	84.8217	18	no-defect	0.407554	train
91	115.897	98.9253	0.449253	0.109353	12.7975	84.8052	18	no-defect	0.40739	train
91	115.965	97.3298	0.449672	0.109279	12.7554	84.7887	18	no-defect	0.407226	train
91	115.557	98.4137	0.44928	0.109283	12.8434	84.7976	18	no-defect	0.407095	train
91	115.148	99.4977	0.448889	0.109287	12.9314	84.8065	18	no-defect	0.406964	train
91	115.563	98.4695	0.449631	0.109274	12.8773	84.8431	18	no-defect	0.406907	train
91	115.978	97.4413	0.450373	0.10926	12.8232	84.8798	18	no-defect	0.406849	train
91	115.364	97.7512	0.449962	0.109294	12.8844	84.8946	18	no-defect	0.406888	train
91	114.75	98.0611	0.44955	0.109328	12.9456	84.9095	18	no-defect	0.406926	train
91	114.515	98.4595	0.450388	0.109351	12.9312	84.8286	18	no-defect	0.407187	train
91	114.28	98.8579	0.451225	0.109374	12.9169	84.7477	18	no-defect	0.407447	train
91	114.406	98.3299	0.450669	0.109295	12.8851	84.7511	18	no-defect	0.406942	train
91	114.531	97.8018	0.450113	0.109215	12.8532	84.7545	18	no-defect	0.406437	train
91	114.925	99.4499	0.449401	0.109233	12.891	84.7553	18	no-defect	0.406236	train
91	115.32	101.098	0.448688	0.10925	12.9288	84.756	18	no-defect	0.406035	train
91	115.602	99.9453	0.449217	0.109218	12.9286	84.7347	18	no-defect	0.406225	train
91	115.883	98.7927	0.449746	0.109186	12.9283	84.7135	18	no-defect	0.406414	train
91	114.823	100.382	0.449768	0.109194	12.9231	84.7227	18	no-defect	0.406632	train
91	113.763	101.972	0.44979	0.109201	12.918	84.732	18	no-defect	0.406849	train
23	115.404	96.2468	0.476238	0.107387	18.8917	82.3384	23	no-defect	0.383173	train
23	114.785	94.7592	0.477138	0.107423	18.9	82.269	23	no-defect	0.383641	train
23	112.819	93.9501	0.479368	0.107316	19.0201	82.2583	23	no-defect	0.382996	train
23	115.496	94.2057	0.478485	0.107347	19.2473	82.2629	23	no-defect	0.383891	train
23	114.036	95.1056	0.478445	0.107326	19.2227	82.3446	23	no-defect	0.383504	train
23	114.588	94.1899	0.478092	0.107354	18.9949	82.457	23	no-defect	0.383052	train
23	113.899	94.2655	0.478288	0.107288	18.903	82.4043	23	no-defect	0.382484	train
23	114.711	95.1287	0.4773	0.107338	18.9703	82.3649	23	no-defect	0.382442	train
23	114.537	94.0497	0.47808	0.107375	19.2671	82.1678	23	no-defect	0.381497	train
23	112.306	92.7571	0.479682	0.107353	19.0791	82.1435	23	no-defect	0.382496	train
23	114.906	93.2937	0.478995	0.107366	18.9372	82.2849	23	no-defect	0.382442	train
23	116.47	93.8326	0.47856	0.107356	19.2206	82.3464	23	no-defect	0.382851	train
23	114.306	93.8887	0.479555	0.1074	19.208	82.4574	23	no-defect	0.382939	train
23	113.466	94.7987	0.47966	0.107481	19.1076	82.4331	23	no-defect	0.383178	train
23	114.484	95.2515	0.479177	0.10752	19.0556	82.3637	23	no-defect	0.383053	train
23	117.387	90.2484	0.479332	0.107487	18.7905	82.2496	23	no-defect	0.382859	train
23	116.703	93.0555	0.478056	0.10759	18.9761	82.0532	23	no-defect	0.382077	train
23	114.337	98.8709	0.476037	0.107535	19.2187	82.0258	23	no-defect	0.38205	train
23	111.865	98.1977	0.478151	0.107456	19.5759	81.9258	23	no-defect	0.382085	train
23	113.007	98.5384	0.478259	0.107623	19.1987	82.0287	23	no-defect	0.381936	train
23	115.682	92.2162	0.478943	0.10764	19.2961	82.1294	23	no-defect	0.382046	train
23	115.293	93.7342	0.478915	0.107667	19.4046	82.2381	23	no-defect	0.38253	train
23	113.828	94.7404	0.479226	0.107649	19.2462	82.3093	23	no-defect	0.382809	train
23	114.039	93.6491	0.479598	0.107727	19.4042	82.3833	23	no-defect	0.382622	train
23	114.723	94.5123	0.479479	0.107758	19.3112	82.4929	23	no-defect	0.382456	train
23	114.538	95.9705	0.477742	0.107839	19.3304	82.508	23	no-defect	0.381929	train
23	113.892	93.4113	0.478091	0.107734	19.2951	82.4459	23	no-defect	0.381334	train
23	116.543	93.2521	0.477108	0.107786	19.3428	82.3908	23	no-defect	0.381026	train
23	117.48	94.4477	0.476765	0.107854	19.198	82.2982	23	no-defect	0.381157	train
23	116.02	94.4165	0.477205	0.107877	19.3115	82.2935	23	no-defect	0.38139	train
23	115.952	94.401	0.477367	0.107887	19.3203	82.3619	23	no-defect	0.381132	train
23	116	91.6587	0.480386	0.107763	19.2546	82.2755	23	no-defect	0.38179	train
23	115.321	92.2029	0.48065	0.107793	19.0656	82.2264	23	no-defect	0.381427	train
23	115.019	90.4869	0.480863	0.107813	19.5895	82.1494	23	no-defect	0.381995	train
23	114.597	93.0547	0.48088	0.107749	19.4209	82.1645	23	no-defect	0.381905	train
23	114.584	93.9984	0.480888	0.107651	19.2383	82.037	23	no-defect	0.381611	train
23	115.749	95.2734	0.479146	0.107624	19.384	82.0702	23	no-defect	0.381227	train
23	113.383	93.9319	0.480422	0.107596	19.4778	82.0827	23	no-defect	0.38121	train
23	113.658	95.9617	0.479748	0.107637	19.5487	82.1554	23	no-defect	0.380734	train
23	114.201	94.6946	0.480898	0.107572	19.5158	82.2226	23	no-defect	0.380738	train
181	114.977	90.5879	0.478738	0.0998939	21.3377	79.0045	30	no-defect	0.354257	train
181	115.629	90.1127	0.477705	0.100076	21.5987	78.8619	30	no-defect	0.353583	train
181	113.333	90.7047	0.476474	0.100212	21.3075	78.8538	30	no-defect	0.353443	train
181	114.443	88.5642	0.475777	0.100255	21.3279	78.7543	30	no-defect	0.352422	train
181	114.886	90.9533	0.47436	0.10039	21.2007	78.8286	30	no-defect	0.352715	train
181	114.756	89.6284	0.475142	0.100395	21.8866	78.709	30	no-defect	0.352594	train
181	113.305	90.5411	0.475029	0.100551	21.4286	78.9317	30	no-defect	0.352922	train
181	113.178	88.4283	0.47672	0.100505	21.2969	79.0421	30	no-defect	0.352552	train
181	115.422	90.0844	0.476267	0.100503	21.7864	79.2577	30	no-defect	0.353132	train
181	115.798	89.2367	0.477037	0.100461	21.4108	79.4039	30	no-defect	0.352642	train
181	115.038	89.1025	0.477651	0.100464	21.1678	79.4877	30	no-defect	0.353856	train
181	117.464	81.6634	0.479454	0.100381	21.3707	79.5468	30	no-defect	0.353148	train
181	116.465	83.2658	0.480118	0.100243	21.396	79.522	30	no-defect	0.353076	train
181	115.592	90.24	0.476703	0.10021	21.8303	79.7167	30	no-defect	0.352139	train
181	112.708	98.0941	0.475642	0.100137	21.8498	79.8762	30	no-defect	0.351315	train
181	111.516	90.4847	0.478858	0.100163	21.7549	80.0236	30	no-defect	0.351788	train
181	115.404	90.2706	0.477632	0.10012	21.6863	80.01	30	no-defect	0.352158	train
181	114.975	88.8852	0.479055	0.0999507	21.5405	80.0417	30	no-defect	0.351773	train
181	112.25	88.515	0.480909	0.099894	21.6943	80.0768	30	no-defect	0.352223	train
181	115.415	89.199	0.480313	0.0998356	21.543	80.0269	30	no-defect	0.351933	train
[truncated: 11,764 more rows]
