# Supplementary material for: Estimating sliding drop width via side-view features using recurrent neural networks
Source: Sci Rep. 2024 May 27;14:12033. doi: 10.1038/s41598-024-62194-w (PMC11128450; doi:10.1038/s41598-024-62194-w)
Supplement: Supplementary file 1 — Supplementary Information. [file 41598_2024_62194_MOESM1_ESM.zip › Supplementary/LSTM learning process.xlsx]

## Sheet: Sheet1
loss	mae	loss_val	mae_val
69744.1	196.038	39541.7	145.547
46027.1	162.696	41301.9	152.673
41004	155.029	29095.9	132.108
35012.7	144.102	25662.8	125.366
29716.6	132.828	22539.4	113.751
26465	124.341	18627.8	102.405
24149.1	118.142	24472.5	116.582
22862.1	114.698	19802.5	103.151
21236.1	109.754	17379.7	99.2584
20767.9	108.979	17984.1	105.115
19568.1	105.071	13972.3	87.3763
18238.4	101.81	16427.6	100.75
17871.6	100.379	14889.6	93.0325
17021.8	98.0524	14692.9	91.6056
16046.3	94.7223	16073.5	95.5991
15553.3	93.1414	14266.5	89.7086
15673.3	92.1564	13461.3	90.3357
15316	92.048	13831	87.1926
14994.8	90.6733	10206.7	76.2296
15402.1	92.3382	10756.3	76.2077
14360.9	89.3757	10894.8	77.9311
14937.4	89.7421	12136.5	82.1891
13457.3	86.6731	11199.3	81.0213
13612	86.758	10606.7	76.6937
12917.7	83.9787	10414.3	77.9823
13055.4	85.5595	10321.8	72.9513
12822.8	84.818	9543.94	71.0491
12294.9	82.9014	10966.3	80.0337
13087.4	84.7	9270.59	70.1176
12886.7	85.0736	10748	76.8657
12791.3	83.6922	9133.39	72.9397
12498.8	81.2122	10214.6	69.0359
11997.9	81.2059	8810.14	68.5471
11788.7	80.3188	9332.58	70.0642
12116.7	80.9368	8927.55	66.8679
11116	78.0611	9213.17	70.3887
11178.7	78.4612	7983.5	64.7613
10583	75.7584	7548.73	63.6498
10836.2	76.6392	8172.74	66.5183
10791.6	76.0084	9408.33	73.6366
10777.8	75.8824	7456.65	63.1404
10847.6	75.6629	16549	101.539
10608.6	74.7329	7338.9	59.7916
9724.49	72.5149	8930.73	64.6882
9885.22	73.6289	7040.19	61.63
10063.7	73.1283	7151.1	61.7812
9754.26	72.2331	6716.7	61.0161
9580.58	71.2158	7768.09	66.4446
9491.25	71.3527	6971.81	62.7468
9409.77	71.0442	6418.31	57.8072
9294.49	70.6244	8015.74	67.9928
8792.76	69.1384	7407.47	59.7073
8768.24	69.0184	7322.5	61.8217
9172.07	69.4586	5938.15	54.4773
9255.56	70.2037	7883.14	64.2488
8994	69.336	7013.46	61.3346
9174.17	70.2411	6379.83	59.3556
8229.75	66.9344	6151.34	57.7414
8287.63	66.5464	6534.32	59.3456
9271.66	69.9265	7379.17	63.445
8560.79	68.45	6389.51	59.0806
8318.97	67.9085	7162.81	61.2247
8986.81	68.1089	6589.75	58.227
8571.74	67.9319	6276.14	56.5042
7872.69	65.6601	7510.39	63.5818
8556.11	67.0824	7470.54	65.8729
8352	66.6434	7587.26	65.1526
8070.26	66.0024	6102.11	57.7378
7963.34	65.5577	5597.07	53.5653
7459.85	64.3215	5514.31	53.8668
8032.62	64.8685	6437.39	57.1257
8200.88	65.7797	6133.55	55.9166
8096.96	65.8662	5532.23	53.947
7805.27	64.8042	6311.56	57.3921
7407.05	62.8074	7250.11	60.7223
7708.81	64.5445	5840.71	54.7748
7334.45	63.2824	5594.66	55.1889
7322.25	64.0116	5417.8	53.6353
7880.16	63.6295	7173.6	65.5167
8002.24	64.7864	6452.25	55.0431
7300.14	62.9791	5203.93	52.4401
7583.66	63.3102	5973.07	55.3846
7367.09	63.2056	5433.6	51.8415
7638.86	63.1262	5262.25	52.2067
7211.76	62.4802	7058.03	62.8339
6937.65	60.8558	4903.66	50.4647
7255.77	62.2659	5348.44	52.2843
7465.32	63.1631	5183.37	53.4904
7413.1	62.6599	5845.3	52.0818
7456.04	62.534	5718.03	53.8618
7130.56	61.4837	4716.16	50.8346
7143.53	61.8371	5133.19	52.2795
7254.75	61.5203	5443.57	52.3305
6425.99	59.5463	6597.54	60.6791
7982.06	65.1865	5611.76	54.1825
6545.86	59.3602	5638.64	51.9189
6267.18	58.2566	5324.23	54.735
6743.02	59.3381	5186.75	52.2764
7211.74	61.2567	5022.78	49.7112
6664.05	59.5522	4836.59	52.651
6690.8	59.8665	5667.02	54.2309
6449.04	59.5413	5129.21	52.4822
6311.64	58.8612	5003.17	52.5522
7063.15	60.9581	4978.53	49.1762
6947.97	60.7903	4439.6	48.8859
6582.12	59.0525	5272.99	49.857
6264.74	58.2059	4488.54	46.9898
6739.18	59.3608	4794.41	50.7769
6430.27	58.7412	5036.4	50.3636
6770.86	59.9915	6354.57	54.7526
6826.28	60.3091	4993.11	50.1519
6363.64	58.8486	5939.31	58.463
6939.73	60.5299	6545.68	53.0567
6454.21	57.8118	6925.42	53.0729
6359.53	57.9543	5148.52	49.5169
6508.14	57.9254	3973.46	44.4215
6124.26	56.8979	5136.96	51.2718
6126.37	57.6718	4028.32	45.3839
6183.03	57.0327	4479.45	47.5634
5814.05	56.0998	4352.64	49.2469
5824.06	56.501	4025.94	46.1109
6275.93	57.5769	6866.6	55.7833
6583.4	58.6513	4900.94	49.8044
6376.68	57.651	4566.13	48.2702
6653.4	59.5946	4267.49	48.5685
6174.14	56.7715	4858.1	51.1657
6512.71	58.2538	4752.76	47.8364
5949.88	56.2315	4320.54	46.0182
6170.82	57.1587	5144.95	48.8787
6077.68	56.371	4843.74	49.2342
5623.88	55.089	3774.36	44.692
5781.34	54.9637	3666.08	43.3182
6058.39	56.296	4313.19	48.4291
5804.29	55.1798	4006.41	45.9237
6287.68	56.5111	6014.18	54.7147
5480.57	53.9445	4099.43	45.6097
7686.64	62.6845	5269.82	53.7767
6093.6	56.0529	3649.83	43.9753
5507.4	54.1721	4416.57	49.1693
5644.42	54.615	3696.52	44.1772
5625.21	54.2017	4117.8	45.8661
5552.46	54.4315	3508.71	42.4537
5588.87	54.5594	3478	42.7857
5751.06	54.9408	4839.5	50.6821
5758.81	55.3032	10537.1	73.5985
6165.78	56.2799	3950.74	47.6613
5716.27	54.6775	3556.7	43.4004
5792.44	55.9366	4291.07	48.454
5638.05	55.0275	3603.53	42.3383
5733.55	55.0182	3993.6	45.9463
5636.4	54.7509	3618.75	43.2953
5032.49	52.6049	3904.65	46.0431
5917.63	55.1646	4654.99	50.0128
5367.8	53.3468	4737.74	49.8571
6055.34	54.9568	3902.77	46.7492
5557.5	54.5518	3530.42	42.0788
5217.07	53.0813	4123.32	45.1306
5268.86	53.2902	3297.53	42.286
5357.71	53.6785	3939.43	47.2613
5106.82	52.3611	3420.86	42.0608
5364.66	52.678	3689.54	44.5594
5471.03	53.0337	4174.58	47.6069
5406.47	53.9767	4769.01	48.4028
5315.07	52.9232	4255.78	48.7458
5717.03	54.7647	3625.11	44.79
5447.59	53.5264	4565.74	49.7584
5608.68	54.0638	3461.99	42.6315
4952.04	51.9983	3619.82	44.1183
5265	52.6626	3506.96	43.2005
5066.94	51.9885	4008.61	46.2835
5003.75	52.3782	3692.79	43.8292
5172.62	51.9184	3612.37	44.495
4872.88	51.1179	3957.9	46.9223
5275.32	52.1088	3807.13	43.8452
5325.42	53.3095	3629.89	41.9443
5228.18	52.8133	3475.4	43.1118
4980.88	52.1393	3743.27	41.9074
4783.89	50.7068	3416.97	41.3396
5175.31	51.6225	2901.74	38.8152
5411.42	52.8698	3993.59	46.1064
5132.3	52.2795	2952.46	39.5316
5187.08	52.1741	3506.19	44.4696
5032.19	52.1895	3876.99	44.0989
5272.46	52.7873	3044.95	40.3096
4908.67	51.2481	3801.36	46.341
5051.71	51.6021	3867.91	44.4156
5468.07	52.739	4187	46.9082
5027.99	51.9345	3025.59	39.8636
5067.89	51.4336	3735.99	44.2997
4821.65	50.8309	2932.29	39.7117
5271.91	52.041	3546.62	41.5633
4767.35	50.1515	3219.49	42.8034
5129.69	51.208	3023.41	40.1943
4816.22	50.5483	3019.27	40.9309
5143.42	52.0559	3041.9	39.5968
5150.92	51.3797	3535.8	42.1283
4797.14	50.65	3470.43	42.9674
4803.75	50.6486	3483.63	42.4287
5243.5	52.2019	3598.5	43.7515
4688.1	50.1076	3075.37	39.4825
5192.81	52.5395	3361.67	40.1364
5860.83	55.2193	3153.98	41.4666
4625.07	50.1674	3978.75	46.7648
4685.9	49.2477	3476.5	42.847
4692.65	49.1687	3061.58	38.5102
4740.1	50.2927	3280.41	41.8525
4717.13	49.8946	3286.85	40.7098
4902.36	50.0468	2939.02	38.2302
4709.9	50.1242	3264.43	41.2911
4508.63	49.6912	3271.65	40.6491
5115.09	51.005	3006.88	38.6635
4736.93	49.3805	3412.07	41.1618
4780.23	50.1783	3103.06	39.4091
4752.07	50.3376	3321.33	41.7105
4716.35	49.946	2889.82	39.2634
4651.42	49.395	2710.73	37.8235
4444.1	48.5125	2981.57	39.0646
4502.09	49.2837	2900.78	37.904
4704.33	50.0662	3344.57	41.9893
4278.4	47.4538	3192.33	40.4525
4647.83	49.4154	2697.72	37.2083
4540.68	48.4031	2823.78	38.4986
4515.49	49.2219	2969.9	39.8065
4459.74	48.7318	3491.17	41.4217
4881.15	50.7629	3514.12	41.135
4622.67	49.2161	2567.12	37.2414
4844.54	49.8584	2963.86	39.7326
4452.97	48.828	2897.08	39.6802
4292	48.2351	2748.44	37.4289
4669.58	49.2347	3082.66	38.5832
4352.04	48.3914	3295.26	41.2692
4649.84	48.8374	2971.29	38.4892
4299.31	48.0301	3053.6	38.865
4555.47	49.0582	2805.26	38.3597
4680.18	49.4916	2770.39	37.4808
4483.12	48.6871	2956.51	40.0777
4412.29	47.7968	3190.67	37.4383
4745.3	49.8545	3136.94	41.3507
4795.44	49.6121	2945.93	39.6432
4613.64	49.3958	3182.67	42.1369
4756.95	49.4544	2971.56	39.4904
4266.92	47.2134	2936.92	39.4614
4698.07	49.8218	2715.44	37.6182
4187.8	47.6191	2749.48	37.951
4494.91	48.064	2662.72	37.3047
4175.82	47.2281	2340.79	34.9221
4309.2	47.5227	2996.62	39.8041
4098.97	46.9533	3052.62	40.6596
4134.16	47.0494	2773.86	38.0868
4544.59	48.0217	2792.56	36.3932
4308.31	47.4889	2917.09	39.9452
4633.77	48.8272	2956.18	39.596
4444.9	48.5248	2676.4	37.4411
4258.58	47.357	2597.57	36.7491
4288.23	47.4394	2599.73	37.1318
4974.06	50.1159	2377.51	36.0365
4176.01	47.4236	2453.78	35.8696
4273.11	47.23	2606.85	35.371
4334.99	47.2877	2750.73	37.8773
4348.04	48.1871	2522.74	34.354
4173.41	47.4956	2988.51	40.392
4264.58	47.064	2423.51	35.0494
4386.26	47.2296	2670.86	36.7767
4516.57	48.7107	2942.57	36.9598
4003	46.3551	2771.01	38.5062
4275.61	47.4731	2746.17	38.6786
4365.39	47.4681	2423.4	35.6818
4227.21	46.8774	2888.9	38.7071
4383.52	47.4084	2851.25	36.2564
4250.12	46.9133	3239.91	38.6176
4661.9	49.1671	2667.05	36.9801
3922.02	45.9719	2372.89	34.6593
3826.08	45.8702	2755.4	37.0565
4326.73	47.887	2776.75	37.8251
4378.41	47.2216	2867.23	37.4805
4173.23	47.2104	2988.99	38.4638
3930.65	45.8759	2183.87	33.3722
4079.57	46.4394	2517.67	35.7645
4247.78	47.1337	3013.39	40.5566
4330.08	47.4515	2584.92	36.8714
4234.98	46.3964	3192.64	39.5967
4211.2	46.647	2566.32	35.8117
3977.24	46.0907	3046.38	39.9291
4207.32	47.1803	3258.73	41.5681
4266.26	47.4648	2933.4	39.1765
4113.53	46.2311	2411.51	35.1714
4290.77	46.8534	2369.18	34.876
4450.21	47.4915	2416.81	34.5436
3952.68	46.1246	2438.93	34.6027
4156.05	46.3422	2588.41	36.0757
4084.03	45.9092	2514.52	36.3357
3941.55	45.9158	2659.48	35.882
4006.39	45.9279	2542.88	35.9919
4203.69	46.7468	2612.33	36.8633
4091.91	46.3139	2813.96	37.3894
4071.14	46.2585	2522.08	35.2588
4099.9	46.0885	2428.89	35.8858
4124.88	45.8305	2604.54	37.4823
4160.79	46.8257	2876.55	37.5491
4036.75	46.5676	3151.52	38.9561
4058.05	46.1606	2707.43	38.6581
4001.11	46.1831	2676.66	37.3273
4360.93	46.8972	2665.79	36.6045
4029.99	46.1222	2628.91	35.2766
3893.96	45.0829	2599.93	35.5334
4012.85	45.9699	2485.3	35.5476
3845.43	45.1446	2167.55	33.1193
4090.63	46.0482	3116.41	39.1325
3971.32	46.1274	2592.85	37.3264
3677.56	43.9795	2634.27	36.4991
3998.97	45.7595	2192.94	33.9441
4079.81	46.2202	2309.59	33.928
4268.29	46.8194	2164.2	32.7669
4100.97	45.8639	2156.95	32.6872
3942.06	45.0206	2816.87	37.8811
4032.75	45.7829	2479.84	35.22
3900.21	45.5826	2351.67	34.7371
3671.26	44.4966	2187.6	33.7136
4179.64	46.9003	2669.68	36.652
4244.46	46.9265	2484.18	34.1203
4088.09	45.7366	2405.44	35.5735
3849.3	44.9961	2605.61	37.2401
3705.29	44.2668	2180.54	34.1283
4045.88	45.5586	3647.57	44.4034
3847.08	45.3074	2441.46	35.9937
3931.56	44.9792	2496.71	35.7296
3873.74	45.2327	2146.68	32.8785
3869.92	44.9777	2165.12	33.9319
3922.36	45.3975	2289.32	33.7891
3907.15	44.8209	2180.42	32.7994
3637.93	44.2915	2403.56	33.8775
3927.96	45.1755	2090.14	33.2746
3864.78	44.9332	2107.71	32.7446
3831.32	44.9918	2439.22	36.7534
3907.05	45.038	2505.55	36.9492
3879.56	45.001	2231.87	33.5894
3785.4	44.8117	2110.02	33.3855
3675.62	44.1753	2080.21	33.0636
3929.16	44.8378	1960.06	32.4261
4141.84	45.2477	2908.78	37.9608
3883.78	45.2789	2360.05	35.1933
3640.42	44.1467	2076.29	32.4368
4029.86	44.995	2429.98	34.2404
3666.9	43.9731	2515.79	36.0939
3708.14	43.7324	2517.33	35.9696
4169.27	46.2961	2711.01	38.8196
3976.07	45.3168	2770.73	35.5767
3739.02	44.5335	1933.93	32.0901
3729.07	44.7207	2417.47	35.6034
3904.26	44.5494	2183.79	34.2575
3975.5	45.3729	2479.86	36.0842
3752.78	44.1412	2652.3	35.468
4038.92	45.9287	2240.69	33.8919
3717.36	44.575	2223.82	33.5241
3765.56	44.4402	2095.18	33.0122
3901.99	45.0662	2556.22	35.6178
3863.47	44.9114	2788.23	39.1053
3733.32	44.4173	2526.38	34.5802
3684.5	44.032	2263.23	33.4313
3907.72	45.2867	2351.38	35.7107
4130.82	45.5433	2015.56	31.8224
3770.27	44.3561	1922.95	31.0445
3629.53	43.1627	2420.24	32.9383
4382.41	46.5796	2226.48	34.7962
3686.8	44.0108	2199.23	32.6403
3868.93	44.887	2217.91	32.1134
3669.11	43.9404	2045.03	31.9377
3961.97	45.1882	2489.29	33.3941
3958.75	45.0898	2515.84	35.8894
4003.21	45.3302	2772.02	36.9216
3850.29	44.7915	2498.8	36.0852
3750.47	43.7287	2188.36	33.1223
3576.16	43.5396	2159.75	33.2947
3619.91	44.296	2520.8	35.2927
3826.56	44.4286	3421.89	42.088
3659.07	44.1238	1911.94	30.951
3603.96	43.7362	2118.66	31.9564
3719.32	43.8528	2350.71	35.1168
3696.54	43.6485	1891.34	31.2933
3552.81	43.0992	2078.58	32.9141
3562.35	43.6439	1917.05	30.9623
4228.3	45.7785	5182.52	51.8412
3991.59	45.5568	2374.72	35.7076
3607.72	43.7774	2147.17	33.3779
3691.88	43.6491	2006.64	32.5059
3586.23	43.3078	2170.19	33.7426
3628.27	43.411	2053.23	32.9726
3897.46	44.8749	3925.19	40.0689
3985.06	44.8282	2583.82	34.8511
3935.11	44.3402	1950.79	31.648
3721.39	44.4752	2189.06	34.7188
3695.52	44.1646	2064.9	32.7876
3568.84	43.2304	2445.96	35.5784
3538.95	43.8613	2194.53	33.5342
3488.01	42.9118	2239.23	34.223
3504.24	42.93	2075.09	33.0567
3896.21	44.159	1892.63	30.6476
3848.62	44.1943	2019.83	32.1819
3822.24	44.2855	2112.49	32.6685
3637.05	43.4819	2155.12	32.6029
3608.93	43.0746	2024.5	31.7843
3819.29	43.8967	2575.63	34.4106
3536.33	43.35	2029.94	32.6573
3721.86	44.0433	2061.58	32.4751
3714.1	43.9505	1936.19	31.5955
3919.19	44.5691	2017.75	31.8839
3489.89	42.4407	2076.28	32.2291
3658.39	43.4114	2008.76	31.8473
3541.33	42.5428	1789.17	30.2023
3705.39	43.5957	1957.07	32.0894
3670.17	43.832	2236.65	34.2687
3524.86	42.953	2173.22	34.477
3579.3	43.0471	1776.68	30.6011
3591.49	43.0597	1908.45	31.1819
3782.49	44.6228	1880.82	31.2961
3611.43	42.7459	2033.54	31.1959
3495.04	43.5739	1976.29	31.0295
3701.8	43.4067	1748.72	30.6889
3615.52	43.3847	1839.32	30.7459
3454.78	43.0701	1988.84	32.5329
3911.7	44.4508	2200.18	32.8023
3428.13	42.3732	2029.65	31.457
3447.41	42.0913	1688.58	28.9161
3522.07	42.5026	2369.74	34.7555
3450.41	42.3407	2163.48	32.1861
3782.38	43.7812	1832.17	30.5212
3650.4	42.9443	2039.32	31.6359
3981.7	43.8566	2248.41	33.388
3467.32	42.8818	1803.73	30.4841
3778.26	43.8859	2017.74	31.6553
3609.63	43.3477	2348.4	33.1476
3600.17	43.2936	2324	35.4755
3501.12	42.658	2024.09	31.2783
3682.94	43.3065	2123.09	33.5969
3546.76	43.0171	2320.47	34.289
3403.38	42.5878	1915.07	30.7214
3444.75	42.4626	1846.99	30.5568
3509.91	43.1337	2048.92	30.9723
3521.94	42.9416	1965.3	31.7256
3518.92	42.4612	2666.55	37.8356
3423.17	42.3176	1886.67	31.369
3584.83	42.8939	2684.89	36.8568
3526.51	43.3237	1850.27	31.2478
3784.31	43.4231	2192.96	33.6649
3546.74	42.3897	2133.77	33.158
3304.21	42.004	1846.52	29.5718
3499.47	42.9785	2015.12	32.2344
3354.92	41.7875	2099.66	31.0089
3456.79	42.0628	2071.66	32.8447
3345.11	42.0363	1825.56	30.3651
3763.38	43.2296	1774.24	29.9332
3305.49	41.4768	2290.85	32.7983
3667.99	42.437	2030	31.6998
3664.66	43.1509	1824.93	30.905
3540.19	43.4441	2141.01	32.5058
3371.05	42.0263	1929.13	30.5315
3476.26	42.6937	1874.34	31.8809
3547.72	42.8935	2033.06	32.2338
3567.97	42.3406	2343.78	33.9707
3515.05	42.4404	1989.98	33.6159
3556	42.9157	1748.19	30.5624
3556.26	42.7565	2350.41	33.2564
3523.75	42.1763	2175.63	31.2707
3320.21	42.1441	1749.19	30.7564
3625.71	42.8272	2073.04	31.4201
3396.37	42.1904	1961.01	30.9089
3401.25	42.0214	2103.52	33.4174
3469.87	42.0963	1778.13	29.7238
3443.35	42.2566	2110.51	32.4941
3780.46	43.4405	1704.8	29.1684
3492.2	41.8504	1717.4	30.087
3382.03	42.1541	1595.64	28.5669
3313.58	41.7913	1695.29	28.8458
3369.88	41.9513	2156.56	32.5961
3496.88	41.6757	2057.41	33.5581
3457.7	42.3632	1699.08	29.1178
3352.21	42.4375	1761.6	30.2778
3278.69	41.5678	1841.68	30.8824
3516.74	42.1877	1880.4	30.6824
3328.46	41.7556	2586.21	35.1963
3308.6	41.3834	2192.7	33.7022
3476.07	41.7522	1946.14	30.1923
3482.46	42.0992	1662.25	29.2165
3534.85	42.628	1722.17	28.9376
3362.88	41.2361	2405.24	36.4811
3525.2	42.1878	2089.98	31.4384
3504.31	42.29	2129.27	33.151
3479.48	41.8633	2247.39	34.9568
3260.18	41.5403	2040.43	31.392
3465.88	42.5133	1843.09	29.6813
3289.89	41.8369	2052.48	31.8265
3189.83	41.2004	1885.93	30.8745
3319.1	41.3737	1636.28	28.6453
3665.16	42.7861	1818.9	30.3881
3159.48	40.8378	2078.39	33.1487
3647.85	42.8444	1623.58	28.8603
3547.79	42.3754	1631.45	29.2383
3451.26	42.7668	1806.47	29.4174
3523.69	42.9482	2090.64	30.0582
3434.03	41.7729	1662.42	30.0611
3361.68	40.9181	2216.73	33.6643
3585.4	42.2347	1686.98	29.5522
3592.67	42.3195	2234.93	32.3344
3339.19	41.7053	1799.84	30.6683
3480.4	42.5052	2034.07	31.134
3004.17	40.61	1786.21	30.163
3365.12	41.6162	2117.74	32.9986
3551.89	42.1859	1820.26	30.8976
3386.07	41.3299	1764.14	30.1785
3478.28	42.2391	1704.54	29.6617
3227.64	41.1096	1763.15	29.8806
3213.41	41.1003	1764.09	28.5744
3438.77	42.0387	1870.36	28.2301
3618.65	41.9371	1657.06	28.4585
3277.68	41.122	2072.11	30.7559
3494.47	42.2024	1918.05	31.3947
3480.78	41.8207	1835.92	30.6077
3430.63	42.0389	1911.25	30.7983
3311.17	41.2018	1857.8	30.6658
3365.84	41.045	2092.03	31.8131
3163.23	40.9198	1598.93	28.01
3259.91	41.0949	1639.78	28.5003
3323.74	41.0937	1798.75	29.2342
3420.08	41.6118	2085.98	32.9225
3616.66	43.1349	1910.96	30.259
3284.36	41.0355	1687.73	29.715
3490.32	41.875	2152.65	31.8671
3019.73	39.841	2310.25	34.4796
3477.59	41.8889	1841.87	30.0571
3359.69	41.2601	2022.62	31.0114
3440.77	41.9058	1671.7	28.6424
3688.85	42.9288	3179.96	39.9216
3263.53	41.0387	1856.58	31.6453
3384.85	41.5327	1799.98	28.7817
3352.17	41.5488	2123.97	32.2297
3232.25	41.0082	2094.63	31.5579
3645.7	42.657	1647.39	28.8088
3350.93	41.1692	1659.61	28.6349
3272.79	40.7389	1806.7	28.4526
3109.97	40.4224	1782.88	30.5039
3057.45	40.69	1775.78	29.4143
3379.15	41.2378	1810	29.3891
3273.06	41.0522	1648.88	27.8869
3518.35	41.664	1969.25	31.1079
3439.39	41.4552	1720.83	29.6718
3232.77	41.1266	1751.66	29.2397
3392.43	40.9711	1789.32	29.7726
3395.95	41.1593	2303.74	33.4378
3244.87	41.128	1615.52	28.154
3322.51	41.1296	2135.98	32.918
3232.28	40.9168	1730.06	28.3956
3393.55	41.7493	1655.12	28.1543
3047.23	40.2832	1592.18	27.9269
3372.99	41.4434	1816.11	29.2951
3057.52	40.2572	1560.55	28.0479
3322.68	41.1526	1773.49	29.164
3418.17	41.444	1878.99	29.9954
3279.1	40.8847	1929.38	32.4916
3299.82	41.2443	2007.29	31.1055
3466.25	41.31	1821.76	30.025
3438.45	41.4342	1886.64	30.0549
3275.54	40.756	1741.23	30.1085
3022.19	40.3325	1744.64	29.2553
3280.69	41.1459	1792.39	28.7598
3223.74	40.7723	1953.1	32.5516
3138.13	40.4859	1507.63	27.5637
2992.48	39.829	1645.69	27.7757
3098.1	40.2243	2176.52	31.0575
3559.2	41.7343	2095.32	32.1798
3199.81	41.1387	1851.84	29.8974
3184.08	40.5805	1876.44	30.2047
3261.74	40.7214	1838.44	29.6281
3201.12	40.6315	1832.09	31.2073
3501.7	42.3526	2098.85	33.587
3326.18	40.8403	1746.76	29.2361
3234.99	40.7449	1883.57	29.1979
3323.36	41.6389	2534.76	34.0451
3223.79	40.6614	1761.04	28.5085
3025.55	39.8507	1627.91	28.518
3394.78	41.4306	1930.16	30.9195
3234.58	40.8164	1625.47	28.7045
3257.38	40.2637	2010.61	30.2983
3077.85	39.8703	2228.78	34.6556
3083.23	39.564	1735.6	29.9626
3113.23	40.3139	1612.9	29.0819
3120.49	40.0918	1904.18	31.022
3188.77	40.5717	1495.04	27.8476
3216.1	40.9484	1639.22	28.912
3139.2	40.0293	1992.33	30.371
3065.29	39.8688	1939.41	31.0667
3022.09	39.785	1967.1	28.8756
3035.48	39.7093	1526.5	27.4978
3330.91	41.4735	1790.1	29.7983
3174.77	40.011	1549.15	27.9883
3174.74	40.4207	1468.85	26.8748
3119.12	40.3258	1796.89	30.9794
3099.81	40.1761	1851.82	28.8278
3426.45	41.0596	1786.76	30.6145
3287.39	41.2736	2173.63	32.7606
3289.92	41.038	1520.52	27.4377
3366.26	41.1336	1631.72	29.2267
3158.52	39.8546	1565.58	27.1377
3130.96	40.436	1680.58	28.5035
3248.05	40.6942	1867.4	30.3365
3545.93	41.9009	1963.33	30.7943
3092.06	40.119	1723.11	28.9407
3099.58	40.0222	1657.91	29.512
3009.34	39.8679	1735.86	28.1625
3123.52	39.0144	1625.13	27.5322
3088.69	39.7997	1542.85	27.3556
2992.48	39.5259	1529.87	27.8135
3206.49	39.7545	1567.64	27.2923
3226.46	40.8951	2310.39	31.9487
3124.93	40.0651	1602.58	27.7709
3181.6	40.1389	1887.18	29.2307
3086.33	40.1998	1755.07	29.9883
3200.8	40.232	1783.86	28.8538
2919.37	39.0378	1435.62	27.0691
3153.06	39.8213	1715.65	28.71
3198.29	40.4433	1471.29	27.3322
3022.24	39.44	1385.87	25.8216
3415.43	41.0213	1566.81	28.7823
2991	39.6744	1808.56	30.6632
2914.34	39.0331	1754.15	28.5227
3038.65	39.7627	1796.63	28.8397
3082.72	39.524	1767.86	30.1129
3186.85	39.7241	1968.87	30.0845
3000.2	39.8878	1679.48	28.3647
3231.79	40.6574	1863.06	30.1969
3278.95	40.7224	1685.54	28.9723
3115.74	39.3979	1968.57	30.2807
2943.32	39.2145	1517.87	27.2767
3324.62	41.4873	1741.77	29.1998
3228.73	40.3531	1951.93	29.03
3205.25	39.7291	1724.54	28.8376
3133.18	39.7467	1606.37	28.2622
3028.61	39.8952	1656.09	29.0104
3544.44	41.7738	1413.75	26.2282
3127.85	40.0789	1747.07	28.5299
3050	39.8586	1501.01	27.653
2924.64	39.1172	1723.1	29.1397
3185.05	39.9478	1880.16	31.565
3302.06	40.834	1731.69	29.9212
3096.61	39.8974	1754.87	30.5821
3158.26	39.9518	1712.18	27.9261
3066.85	39.5455	1502.97	27.0062
2922.56	39.1607	1596.55	27.6292
3516.55	40.9292	1573.48	27.3932
3166.28	39.9745	1593.09	27.5
3242.58	40.7029	1697.19	27.5558
3106.43	39.9913	1642.21	27.6942
3222.4	39.5417	1771.76	28.6388
3387.58	40.6306	1601	27.5366
3028.48	39.821	1981.33	32.4025
3215.85	40.1665	1585.97	26.949
3074.98	39.9565	1435.58	27.0828
2930.8	39.0696	1796.7	29.7696
2986.96	39.3408	2170.5	29.9003
2991.37	39.9783	1703.52	27.6337
3222.16	39.9727	1432.32	25.9545
3394.87	40.6412	1541.12	27.1153
3063.1	39.7955	1514.1	27.6332
3017.01	39.7937	1544.81	27.6227
3188.44	39.8432	1656	28.9801
3193.1	40.4909	1790.15	28.6126
3130.46	39.472	1451.06	26.6762
3109.42	40.5257	1486.66	27.7612
3211.05	40.0154	1739.25	29.0782
2980.55	39.1712	1784.15	29.0096
3105.01	39.4886	1635.96	27.4981
3183.89	40.1573	1880.27	29.34
2808.45	38.3056	1599.33	27.3004
2973.12	39.2167	1612.43	27.8341
2975.42	39.3803	2127.78	30.9368
2972.82	39.0513	1702.08	29.6962
3176.37	39.9292	1594.19	28.1631
3217.95	40.3076	1636.24	27.1514
2953.02	39.0941	1672.04	29.5382
2909.76	39.0147	1570.86	27.6201
3342.52	41.5582	1527.41	26.7339
3093.33	39.5588	1396.27	25.869
3061.33	39.11	1442.05	26.1538
2883.5	39.1404	1446.04	27.0224
2924.11	39.1243	1693.71	27.5776
2889.11	38.6964	1544.25	26.6349
3017.51	39.2708	2159.82	31.5262
3214.31	39.9446	1519.06	27.4296
3012.46	39.2087	1473.88	26.4361
3028.79	39.2228	2240.59	32.2824
2901.94	39.0248	1815.13	30.0478
3055.04	39.5307	1588.09	27.6283
2796.44	37.6643	2087.32	30.5127
3139.08	39.7707	1494.28	27.0556
2987.88	39.0348	1527.02	27.3519
2976.46	39.0887	2146.53	32.3135
3329.65	40.1039	2923.26	35.9833
3140.9	39.7287	1530.81	25.0853
2987.83	38.8403	1740.95	28.2243
3010.89	38.7356	1723.68	28.5891
2919.12	39.1835	1524.07	26.6461
3162.52	39.6554	1433.89	26.1063
3061.57	39.6382	1818.36	29.7524
3356.38	39.8308	1813.8	28.7127
2996.69	39.321	1542.54	27.577
3015.68	38.9985	1677.02	28.3179
3119.23	39.6236	1521.97	27.4328
3136.13	39.5054	1636	28.2915
3112.19	39.7027	1483.74	26.0461
3005.11	38.9357	1597.03	27.1538
2904	38.9523	1876.56	30.3809
2887.95	38.7964	1608.36	28.3657
2979.04	38.5463	1568.28	26.6746
3041.48	39.2113	1554.84	26.3594
3074.18	39.2707	2067.97	30.7526
3261.45	39.4279	1465.37	26.2345
3055.51	39.1406	1474.81	26.0679
2986.9	39.2229	1530.31	27.2253
2942	38.9947	1767.73	29.0279
3041.74	38.791	1377.95	25.1705
3017.15	39.0046	1679.83	27.8416
3253.36	39.8006	1564.08	26.9234
2797.77	38.228	1868.41	30.9162
2926.97	38.6393	1308.94	25.2995
3093.22	39.6603	1543.57	28.0096
3268.15	39.9397	4094.28	47.0314
3100.25	39.594	1614	28.4472
3012.94	39.0637	1937.65	30.2826
2961.03	39.0197	1853.79	30.9587
2974.47	39.1728	1438.35	27.0175
2813.8	38.2511	1627.14	28.232
2992.33	38.9914	2004.77	30.1406
3168.01	39.6239	1964.72	29.6537
3163.56	39.5714	1554.9	27.3835
2957.08	38.6145	1465.67	26.5626
3214.76	39.8725	1812.05	29.7237
3223.65	38.9736	1602.05	28.2653
2844.96	38.0139	1556.12	26.1533
2977.09	38.8514	1698.98	28.9725
2979.17	38.9305	1418.74	25.6415
3039.05	38.7619	1487.79	27.096
2862.37	38.7674	1768.28	29.8132
3012.29	39.1861	1669.92	27.5152
3195.55	39.8592	1793.28	29.5155
2815.62	38.1537	1325.32	25.0527
3636.87	41.8337	1963.88	31.6947
3138.54	39.9765	1582.89	27.4796
2874.12	38.3943	1672.83	27.254
2899.43	38.6468	1582.48	27.8082
2833.11	38.4937	1552.24	28.525
2946.87	38.628	2008.6	29.9759
3021.27	38.9364	1401.89	25.2137
2838.45	38.0983	1325.59	25.0969
3096.88	39.2096	1947.92	29.3978
2956.85	38.9205	1802.07	29.3646
2939.15	38.3486	1458.23	26.1573
2913.27	38.5395	1589.4	26.6989
2975.98	38.8641	1550.71	27.0933
3102.27	39.4956	1345.88	25.2385
2903.32	39.0789	1691.23	28.4912
3151.06	39.3919	1491.25	25.4649
3071.4	38.5313	1494.76	26.5154
2991.55	39.4987	1661.73	27.8502
2962.09	38.701	1762.79	28.9702
2900.43	38.4264	1435.73	26.1184
2997.69	38.7643	1577.03	26.9859
2987.27	38.8817	1620.23	27.1655
2760.29	37.9831	1596.07	26.49
3020.22	39.1727	1822.88	28.0551
2733.03	37.8857	1603.07	27.5467
2894.73	38.5863	1418.73	25.6441
2934.54	38.2357	1565.2	26.7151
2926.04	38.7967	1522.11	25.602
3414.24	40.0806	1520.02	26.0662
2838.71	38.1545	1432.15	25.9431
2843.42	38.1867	1682.9	28.926
3024.75	39.6425	1409.32	25.9443
3052.84	39.5369	1780.53	28.9816
3049.45	38.7405	1430.73	27.0865
3028.95	38.6273	1715.03	26.9132
3002.18	38.9482	1531.63	26.9494
3102.01	39.4861	1465.76	26.0603
3009.36	38.7919	1534.05	26.9685
3225.58	39.9184	1443.45	25.7093
2974.82	38.5266	1882.2	30.4276
3151.26	39.6062	1502.39	26.6985
3005.35	39.2562	1432.9	26.4364
2704.52	37.292	1870.42	29.0194
2808.79	37.7934	1684.05	27.4492
2979.39	38.9521	1922.63	28.8428
3006.32	38.4677	1709.83	29.5139
2971.07	38.5227	1433.48	26.8958
2800.61	37.6483	1609.71	25.6071
2987.22	38.6163	1288.12	24.8558
2868.19	37.9683	1450.66	26.1633
3025.52	38.9059	2164.4	29.4839
3191.64	39.2918	1756.23	27.5947
2939.33	38.4035	1855.73	27.6144
2756.63	37.9706	1680.61	27.9236
2940.35	38.5141	1687.13	28.7656
2953.59	38.8329	1345.79	25.5631
2950.09	38.136	1676.94	27.5593
2830.94	38.2122	1507.83	26.7633
2912.02	38.4723	1805.11	28.5293
2912.09	38.7233	1557.25	27.6569
3051.08	38.7853	1357.48	25.7342
2976.88	38.0334	1525.12	25.7014
2855.66	38.4759	1445.48	27.1508
2889.37	38.6687	1349.15	25.4116
3044.96	38.5333	1754.06	27.157
3013.88	38.7319	1998.44	32.201
3103.42	39.2571	1437.03	25.5536
2641.93	37.4626	1527.42	27.1069
2904.08	37.708	1522.75	27.8703
2858.66	37.9937	1566.72	26.1807
2906.35	38.1736	1481.21	26.0251
2716.79	37.5574	1430.72	26.5471
2851.8	37.6577	2268.71	30.9474
2840.5	38.8278	1736.77	28.8574
2908.83	37.8244	1482.78	26.8068
2840.85	38.1192	1731.22	30.3814
3155.71	39.0709	1334.86	25.3943
2852.12	37.9431	1892.44	29.2588
2808.73	38.191	1280.29	24.9696
3032.03	38.5838	1390.89	25.6251
2766.39	37.7654	1696.72	28.3829
2906.12	38.0326	1308.32	24.4772
2860.79	38.0624	1431.2	25.8135
2942.64	37.8036	1737.42	28.7765
2819.05	38.2181	1948.13	28.8659
3049.75	39.278	1658.22	28.1121
2804.82	37.3891	1476.2	25.8426
2996.96	38.8373	1371.55	25.6796
2994.26	38.0434	1341.25	25.6258
2890.9	38.1111	1303.49	24.6146
3053.35	38.9274	1448.94	25.1248
2835.92	37.8032	1349.57	25.2911
2786.98	37.7139	1503.71	26.5768
3070.02	38.692	1570.39	27.7978
3066.17	39.1988	1918.33	31.3433
2674.38	37.3926	1979.44	29.6054
2850.84	38.0064	1284.39	24.7501
3071.21	38.5448	1323.62	25.4725
2765.38	37.8127	1326.38	24.4606
2738.19	37.8331	1760.93	28.3221
2951.4	38.5065	1804.9	27.4758
2905.08	37.7592	1374.13	25.2272
3098.77	39.1827	1319.8	25.3451
2916.89	38.2999	1469.81	26.8173
2790.01	37.5512	1582.14	27.8185
2755.84	37.3307	1343.49	24.9196
2739.82	37.4596	1659.85	26.1591
2919.8	38.0073	1666.58	25.8988
2802.88	37.617	1640.16	27.0545
2966.03	38.5147	1529.12	26.4789
2792.33	37.53	1459.46	26.3394
2757.08	37.3375	1352.08	25.099
2843.22	38.3338	1508.79	26.5948
2620.91	37.0727	1487.55	26.7766
2852.24	37.6792	1320.48	24.7965
2849.41	37.7805	1800.29	28.9652
2807.43	37.8611	1466.76	26.7594
2794.73	37.4373	1428.04	25.9165
2965.58	38.5158	1694.51	27.1547
3024.88	38.2953	1314.99	24.5258
3087.7	38.3777	1457.73	26.7738
2750.68	37.371	1549.9	25.9351
2908.16	38.0204	1793.26	29.5894
2850.88	38.037	1354.55	25.7129
3239.24	39.847	1557.44	26.9345
2757.58	37.6261	1430.61	25.1273
2762.9	37.4905	1538.66	25.729
2840.85	38.1588	1259.82	25.0304
2967.87	37.6031	1969.03	29.5442
2880.07	38.0187	1496.63	27.8132
2664.56	36.5342	1370.06	25.3767
2950.65	38.3782	1388.38	25.8873
2856.94	38.7627	1499.61	26.0901
2776.66	37.3334	1265.83	24.262
2681.05	37.1304	1561.56	27.7715
2695.27	37.4735	1422.87	26.0593
2835.25	37.9722	1929.2	29.307
2889.79	37.9916	1322.52	24.0977
2957.56	38.5735	1865.24	29.5817
3145.51	38.7387	1699.11	26.7195
2822.84	37.7174	1224.06	23.5031
2964.7	38.3223	1808.82	27.4646
2788.28	37.5431	1755.27	27.3137
2825.17	38.0004	1631.64	26.5065
3180.71	38.9272	1741.28	27.5686
2694.76	36.9376	1366.16	25.6731
2830.32	37.6511	1713.53	28.2246
3224.35	40.4329	2029.58	31.1845
2784.08	37.6853	1447.86	25.5899
2874.43	37.9223	1860.18	28.1956
2762.09	37.4452	1323.07	25.1053
2845.98	37.6808	1363.93	26.3659
2947.14	38.3558	1528.87	27.2414
2767.63	37.0949	1467.49	25.7961
2801.14	37.842	1508.72	25.8411
3018.41	38.3916	1546.38	26.0027
2924.44	37.506	1423.48	26.3975
2557.06	36.4552	1756.63	27.6812
2954.54	38.5626	1518	25.2271
2904.29	38.0003	1363.2	24.7862
2899.92	38.2403	1470.81	26.6868
2784.56	37.4412	1405.48	24.2883
2984.57	37.9183	1408.61	25.2292
2951	38.1437	1351.6	24.5519
2905.96	38.1095	1608.36	27.8673
3012.93	38.5578	1494.48	25.5935
2899.93	38.4622	1465.45	26.1429
2795.36	36.9634	1615.81	26.1866
2890.07	38.2603	1296.53	24.1898
2746	37.5555	1347.83	25.6056
2872.77	37.9238	1527.1	27.1267
2711.96	37.2013	1513.16	26.2063
2910.51	37.7641	1387.77	25.7557
2667.16	36.6363	1651.89	27.6999
2795.92	37.4516	1368.03	25.7672
3059.55	38.8892	1546.39	27.4728
2903.91	37.9908	1999.01	28.8459
2994.05	38.2224	1545.64	26.7359
2811.49	37.7761	1615.57	27.1542
3000.63	38.4327	1555.92	26.5814
2755.58	37.2217	1561.44	27.1723
2783.44	37.6812	1406.74	25.96
3140.85	38.58	2119.07	31.2071
2864.2	38.0662	1406.36	25.1429
2753.87	37.0159	1352.6	24.0037
2733.11	37.4678	1598.82	28.5089
2647.79	36.7535	1484.38	26.4661
2901.52	38.2335	1652.25	26.6468
2926.14	38.4416	1460.84	24.773
2715.13	37.1626	1513.92	25.7941
2706.53	37.1288	1430	25.3971
2923.43	38.5738	1487.6	26.4834
2936.52	37.2065	1509.46	26.0421
2776.99	37.6869	1333.19	24.3867
3084.41	38.2434	1593.74	27.445
2924.89	37.5669	1461.33	24.8399
2756.59	37.3422	1682.64	27.632
2788.7	37.4559	1279.13	24.4518
2968.28	37.8019	1368.56	26.0393
2880.94	37.6552	1562.86	26.6083
2798.56	38.0718	1296.78	24.583
2937.58	37.8895	1507.97	26.1875
2948.31	38.0355	1367.66	25.3775
2819.48	37.4592	1227.87	24.0183
3069.35	38.247	1481.14	25.972
2739.75	36.7749	1161.45	22.9018
2694.91	36.5064	1389.18	24.8381
2823.91	38.1714	1436.69	26.785
2772.96	37.1142	1209.59	23.2191
2732.42	37.2575	1242	24.1168
2603.51	36.387	1559.04	26.4251
2847.68	36.9174	1502.74	25.9887
2855.05	37.8084	1589.5	27.0969
2672.02	37.0466	1394.92	24.3002
2771.02	37.4317	1739.08	26.3446
2960.45	38.2186	1979.48	30.5632
2828.68	37.9826	1596.76	26.8545
2844.04	37.7514	1411.53	25.7135
2729.53	36.7609	1744.98	26.7096
2832.83	37.3733	1848.17	29.5251
2681.96	37.0141	1677.09	27.1036
2930.27	38.004	1336.59	24.4618
2892.65	37.8174	1321.55	23.8531
2737.33	36.5082	1413.91	24.8626
2813.6	37.6488	1310.89	24.5334
2925.92	37.8795	1603.02	27.6273
2963.79	38.0363	1261.48	24.2256
2865.14	38.0727	1772.82	27.2829
2743.14	37.0294	1435.84	25.1625
2642.62	36.2155	1297.74	24.5369
2652.41	36.6389	1421.62	25.7067
2853.84	37.2313	1498.46	25.5011
2862.25	37.3353	1806.18	29.0984
2933.95	38.188	1343.04	24.8814
2855.81	37.7921	1356.13	25.3807
2736.16	37.4382	1422.93	25.4006
2752.64	36.8083	2107.65	29.9282
2770.8	37.3567	1570.79	26.6025
2869.82	37.386	1330.49	24.5119
2820.52	37.5956	1603.2	27.1388
2897.11	37.7326	1552.89	26.4552
2655.13	36.9462	1481.3	26.0837
2748.13	37.0723	1300.6	24.4844
2624.26	36.768	1296.63	23.9821
2951.65	37.3464	1567.73	26.5625
2958.83	37.6943	1468.59	25.5909
2428.99	36.0157	1266.55	23.2297
2557.24	36.1004	1492.62	25.3435
2898.15	37.7499	1475	25.1437
2918.84	37.2616	1522.4	27.5466
2679.69	37.183	1437.08	25.2085
3003.72	37.9113	1308.95	24.7869
2806.82	37.2975	1619.04	28.2403
2952.87	37.5975	1327.02	25.6847
2877.4	37.3583	1675.93	26.3113
2748.78	37.3895	1662.62	27.5204
2767.36	37.3353	1363.42	25.6625
2685.38	37.0312	1354	24.7903
2638.85	36.289	1329.66	24.6654
2690.21	36.8399	1366.71	24.3868
2863.58	37.6656	1463.23	24.9946
2785.47	37.3896	1656.89	26.6027
2792.55	37.4916	1511.39	26.408
2668.31	37.0924	1501.39	25.9784
2686.71	36.4898	1423.95	25.3046
2868.28	37.3728	1681.68	27.4545
2923.22	37.9977	1459.85	26.1408
2958.59	37.7484	1851.28	29.9115
2607.56	37.0596	1417.87	24.4795
2796.56	36.8319	1852.78	29.1573
3000.15	38.5912	1372.7	24.5613
2623.4	36.7574	1402.79	25.8055
2616.49	36.193	1182.07	23.3875
2687.38	36.7093	1205.47	23.7143
2563.73	36.3805	1531.02	25.7067
2899.98	37.4132	1314.21	24.038
2906.88	37.6948	1471.54	26.2114
2691.9	36.4736	1395.03	25.5014
2696.68	36.9168	1540.4	26.7887
2542.17	36.2959	1653.12	28.1498
2805.52	37.499	1517.67	25.1805
2770.88	37.1399	1346.09	24.3024
2790.77	37.5292	1290.35	24.6281
2919.07	37.5759	1817.14	25.911
2659.68	36.4394	1864.04	28.137
2785.21	37.3625	1567.56	26.316
2640.11	36.5455	1231.02	22.6857
2736.82	37.1167	1302.67	24.2342
2932.6	37.7636	1252.38	23.9421
2652.31	36.3335	1490.61	24.9129
2733.22	36.5976	1530.33	25.1556
2906.41	37.4222	1499.08	25.7085
2669	36.5282	1385.6	25.2058
2825.53	36.5957	1517.94	26.8956
2902.23	37.2768	1626.85	26.0821
2772.59	36.9235	1488.73	25.9457
2815.81	37.386	1409.04	26.2949
2794.9	37.4362	1289.75	24.2395
2797.16	37.3991	1579.58	25.5342
2733.48	36.2477	1470.34	25.0306
2743.88	36.6127	1342.42	24.1251
2691.28	36.9037	1257.42	24.2159
2569.75	35.6445	2103.25	27.8775
2720.65	36.9886	1444.83	25.0928
2691.2	36.481	1221.98	24.5265
2567.46	36.0593	1253.7	22.7094
2670.54	36.6059	1479.21	25.8176
2601.48	36.1015	1410.29	24.9263
2843.55	37.0027	1467.74	26.5066
2677.73	37.3749	1643.68	26.7159
2715.43	36.5472	1438.85	25.5452
2516.87	35.986	1272.18	23.6648
3120.26	37.8986	2133.53	30.0279
2670.13	36.6637	1718.99	28.2396
2728.6	37.4058	1497.79	27.0261
2789.36	37.6883	1606.28	26.7164
2793.96	36.7889	1426.86	24.848
3000.3	37.5817	1319.04	24.2863
2640.19	36.9511	1415.96	25.0357
2735.48	36.7224	1311.39	24.4373
2561.56	35.8804	1367.17	25.0436
3098.79	37.8078	1261.25	22.9738
2596.6	36.4243	1253.64	24.3342
2790.39	36.9663	1608.23	25.8688
2762.45	37.2464	1433.86	25.522
2687.51	36.4956	1239	23.4161
2676.22	36.9893	1366.2	23.5092
2614.1	36.613	1699.08	29.1792
3018.85	37.6755	1477.06	25.5851
2585.23	36.3524	1286.6	23.916
2686.69	36.2936	1389.47	24.5752
2731.18	36.5246	1346.84	24.2474
2817.25	37.2627	1657.45	27.1188
2895.48	38.0452	1344.71	24.4589
2736.2	36.8896	1362	25.1056
2660.85	36.3561	1290.17	24.2153
2779.12	36.983	1249.9	24.6764
2797.36	36.8664	1437.25	25.3126
2668.51	36.8075	1361.01	23.584
2700.42	36.6716	1360.79	23.3059
2822.56	36.9308	1496.89	25.6483
2868.86	36.9809	1346.27	23.6065
2625.51	36.3719	1479.08	26.3565
2801.74	37.3094	1168.83	22.2315
2752.54	36.9647	1430.94	23.7813
2691.22	36.6779	1347.38	25.168
2842.02	37.1706	1342.79	25.3185
2709.67	36.7696	1345.08	24.1034
2901.06	38.0387	1527.87	25.576
2774.27	36.8186	1245.83	23.6262
2941.82	37.0626	1384.87	25.0748
2577.83	36.1909	1540.78	26.3806
2776.43	36.7303	1243.25	23.5818
2586.44	36.2662	1429.58	25.1582
2858.77	37.2997	1237.79	23.9488
2770.44	37.1078	1257.54	22.9035
2688.87	37.1438	1450.46	26.7803
2769.98	36.4661	1215.71	23.3325
2851.52	37.1666	1466.95	25.4405
2937.4	37.2723	1301.61	24.8643
2938.07	37.3553	1491.43	26.8492
2838.41	37.0431	1215.76	23.8066
2832.95	37.4209	1392.59	25.7396
2737.79	37.028	1587.36	26.2687
2565.75	36.0465	1487.92	25.7088
2882.56	37.4137	1270.67	23.6148
2544.72	35.9308	1198.44	22.6914
2763.19	36.565	1496.09	26.3481
2649.36	36.4378	1485.83	25.6141
2793.9	36.7533	1268.09	23.6954
2786.81	36.4952	1555.46	25.2922
2601.98	36.3814	1498.45	24.5603
2622.36	36.4828	1319.38	24.6661
2558.53	35.7722	1206.2	22.7287
2781.96	36.7638	1313.97	24.2716
2711.61	36.5747	1266.31	23.9782
2566.14	35.7306	1377.15	24.5381
2597.55	36.2463	1315.7	24.5975
2654.9	36.1876	1574.2	27.4746
3073.34	39.0034	1327.2	24.5859
2804.23	36.7835	1298.42	24.0411
2467.56	35.1286	1199.02	22.3811
2674.01	36.7052	1293.82	24.1808
2591.36	36.263	1346.2	24.2537
2924.03	37.8012	1277.22	24.3446
2782.15	36.6284	1308.74	24.2329
2697.44	36.7155	1415.36	24.7397
2642.02	36.6903	1827.75	27.1638
2679.84	36.3866	1275.14	23.5818
2855.27	36.9422	1350.98	24.1522
2756.57	36.8834	1622.4	26.7354
2941.04	37.2916	1412.03	24.7065
2847.87	37.3232	1516.66	25.945
2495.35	35.3617	1337.08	24.7424
2936.57	37.5327	1326.12	24.6564
2713.07	37.0888	1904.34	28.2752
2731.44	36.8632	1180.53	22.6632
2624.12	35.7694	1371.27	25.2406
2631.47	36.4125	1396.94	24.9058
2721.11	36.157	1086.3	21.9209
2732	36.6881	1576.66	26.3947
2512.99	35.8859	1099.11	22.3885
2917.99	36.9545	1532.87	26.2701
2671.63	36.6717	1272.7	24.1536
2594.07	36.5622	1259.02	23.9009
2677.27	36.0025	1194.61	23.1889
2451.91	35.632	1499.9	25.0246
2625.61	36.8152	1685.07	27.3478
2809.09	36.6647	1719.45	26.3875
2733.62	36.7568	1291.61	23.761
2897.88	37.1208	1170.12	22.9281
2792.69	36.6229	1167.25	22.3646
2840.17	37.0889	1152.48	22.3483
2707.38	36.3444	1189.67	23.1374
2594.5	36.175	1941.06	27.2199
2693.51	36.7691	1375.81	25.1159
2470.84	35.3123	1325.72	24.8556
2680.2	36.529	1540.47	25.0225
2806.52	36.6722	1687.65	28.0251
2813.4	37.1532	1312.7	24.1081
2560.35	36.2205	1348.17	24.35
2649.37	36.252	1365.53	23.7169
2851.74	36.6633	1326.04	24.0685
2817.94	36.9386	1266.35	23.4543
2779.95	36.2604	1787.93	28.0669
2537.3	35.2791	1694.76	29.0193
2786.89	36.8242	1321.04	24.6984
2927.85	38.0171	1597.16	25.8817
2677.98	36.1571	1217.14	22.8418
2780.67	36.7618	1307.02	24.086
2702.29	36.6822	1468.3	26.3975
3017.62	37.1699	2010.96	29.8312
2585.2	36.2306	1259.59	23.8175
2679.81	36.4183	1077.59	21.9179
2646.99	36.0266	1355.59	24.885
2611.7	36.0282	1353.85	25.7396
2785.83	36.883	1344.01	25.0409
2614.91	36.2674	1089.7	22.4443
2827.99	36.9825	1384.83	24.0372
2693.31	36.4043	1289.14	24.3093
3090.67	37.7439	1682.96	24.2422
2616.63	36.0697	1165.19	22.8183
2813.47	37.4458	1445.65	26.3463
2608.01	36.1299	1301.75	23.449
2570.77	35.8626	1199.39	23.125
2763.3	36.5704	1489.24	25.4388
2986.59	37.7665	1643.97	27.3118
2695.66	36.803	1612.97	26.8621
2603.43	35.7925	1633.47	26.2387
2502.09	35.6122	1107.13	22.0958
2579.24	35.8745	1042.33	21.8652
2778.68	37.38	2068.88	30.6318
2651.21	36.3146	1469.75	24.8814
2659.5	36.0034	1463.87	26.0937
2821.14	36.787	1245.81	23.5968
2812.04	36.6709	1410.33	25.3931
2590.68	35.5764	1278.49	23.5662
2720.02	36.1924	1223.77	23.2126
2719.4	36.3154	1123.61	22.7511
2774.47	36.0952	1468.99	24.9455
2721.89	36.8309	1354.77	23.9348
2835.95	36.9947	1343.9	25.1583
2658.73	36.6552	1189.24	23.5287
2724.48	36.0707	1282.41	24.3255
2621.89	35.8807	1241.94	24.217
2652.07	36.5325	1571.51	26.0856
2780.93	36.7357	1313.66	24.4553
2688.92	36.9934	1461	25.4613
2671.48	36.2871	1152.14	21.7128
2685.63	36.0208	1309.38	23.4323
2506.97	35.3909	1545.08	25.7721
2828.1	37.5461	1215.28	23.0527
2395.53	35.0866	1305.66	23.4146
2458.06	35.7881	1427.04	24.5018
2563.03	35.683	1560.2	25.5224
2664.24	35.9635	1214.33	22.6922
2945.4	37.4276	1450.56	25.4433
2677.11	36.1449	1519.58	25.6715
2816.54	36.68	1255.12	23.2348
2820.37	36.6942	1849.6	30.8532
2584.26	35.8915	1225.72	23.9094
2787.95	36.313	1313.96	24.3331
2787.18	37.1092	1444.65	27.5903
2530.66	35.6729	1213.82	24.0522
2681.07	36.2919	1432.99	25.1371
2674.6	36.8907	1401.11	25.4811
2833.36	36.9387	1424.68	24.8616
2606.1	36.3955	1522.36	25.8644
2786.23	37.2954	1157.8	22.8657
2637.44	36.2049	1174.24	22.8771
2845.4	36.9853	1826.1	28.1135
2854.65	37.589	1318.11	24.2724
2753.23	36.3278	1307	24.4454
2659.24	36.5492	1499.35	24.4595
2835.81	36.9441	1078.18	21.8728
2680.56	35.6897	1135.7	22.4813
2540.45	35.72	1266.74	24.1463
2564.12	35.4424	1184.21	22.4892
2787.5	36.5511	1742.27	28.2938
2675.83	36.4924	1642.61	27.6508
2593.67	36.0539	1517.29	26.2394
2628.56	35.7015	1192.52	23.4369
2575.15	35.679	1479.84	26.8616
2610.19	35.8888	1279.12	24.2043
2582.28	35.5583	1077.61	22.413
2491.13	35.2808	1114.04	22.4753
2770.94	36.8486	1440.56	24.633
2757.68	36.5868	989.158	20.8444
2457.03	35.0803	1123.15	22.7788
2693.54	36.4762	1246.46	24.0155
2629.02	36.1293	1292.27	23.6436
2679.37	36.7799	1480.5	24.7287
2680.34	36.4539	1077.12	21.9956
2598.93	35.7693	1258.64	23.7214
2469.13	35.1377	1208.75	24.4458
2651.36	36.2091	1244.29	24.2008
2920.5	37.4186	1270.62	23.7054
2994.07	38.1922	1404.79	26.0122
2571.66	35.9202	1301.71	23.2398
2623.42	36.2732	1376.42	24.2453
2814.2	36.4858	1247.26	24.1202
2304.24	34.8133	1245.69	23.3325
2505.61	34.7454	2237.07	30.6674
2606.78	35.5818	1413.27	25.3931
2711.35	36.3083	2463.28	33.1479
2790.91	37.2711	1146.57	23.3589
2622.02	35.4781	1151.61	22.6413
2694.45	36.8142	1234.66	22.9763
2656.38	35.9312	1193.67	23.2695
2508.11	35.3617	1028.82	21.4382
2462.4	35.686	1184.24	23.984
2749.14	36.3206	1493.69	26.1027
2511.63	35.3735	1720.75	25.8981
2727.81	37.0946	1127.91	21.7148
2584.13	35.8273	1227.09	23.9472
2618.29	35.7118	1328.99	24.455
2771.42	36.5284	1305.55	24.1409
2570.96	35.6784	1435.63	25.2452
2629.37	35.6743	1381.38	24.7744
2444.15	35.1008	1249.78	23.1255
2843.12	37.1761	1057.89	21.2236
2603	35.7092	1345.46	23.2155
2589	35.4286	1238.82	23.8505
2707.77	35.8542	1269.11	23.4276
2511.46	35.6636	1426.01	24.6732
2764.39	36.6393	1806.08	27.4544
2694.73	35.7583	1265.93	22.8493
2752.82	36.6341	1148.41	23.1585
2698.36	36.6256	1111.91	22.0633
2645.39	35.6485	1089.68	22.0312
2705.81	36.7355	1177.5	22.5422
2496.76	34.8072	1542.91	25.794
2772.9	36.559	1067.68	21.5405
2703.74	36.3575	1216.98	22.4408
2604.98	36.1552	1194.32	22.843
2647.57	36.3055	1212.11	22.8355
2970.17	37.0024	1365.01	24.4745
2482.59	35.3361	1410.63	24.8204
2729.45	35.6263	1222.27	23.3067
2683.97	36.2408	1757.82	28.0397
2415.69	35.3047	1313.99	23.3645
2566.64	35.7339	1411.86	24.2624
2491.05	34.9657	1558.83	27.3142
2574.94	35.5811	1430.39	25.0934
2732.68	36.1553	1191.5	22.7231
2631.26	35.8513	1321.65	24.7632
2487.6	34.7467	1544.84	25.4808
2608.72	36.3573	1089.72	21.4568
2705.8	36.17	1123.41	21.9059
2697.79	36.3085	1817.96	26.1581
2641.22	35.9739	1129.49	22.2017
2523.13	35.3221	1521.28	24.0316
2570.17	35.3205	1129.86	22.2189
2741.12	36.5093	1581.82	26.8442
2613.47	36.1208	1262.02	23.2682
2753.1	36.3375	1308.48	23.7595
2611.02	35.8517	1093.24	22.0916
2625.27	35.6629	1323.69	24.152
2517.99	35.0087	1155.56	22.666
2503.43	35.4092	1128.01	22.0193
2738.07	35.9922	1343.14	23.3339
2741.36	36.5683	2244.41	30.9275
2693.33	36.1039	1516.88	26.2983
2773.97	36.1573	1432.21	24.5424
2558.97	35.9224	1250.21	23.0396
2595.98	35.9824	1263.86	23.5005
2692.1	35.5766	1258.53	22.6929
2789.7	35.8227	1096.89	22.4237
2603.83	35.52	1056.43	21.8217
2738.36	36.1091	1446.33	24.5961
2626.04	35.6431	1215.4	23.8518
2619.32	35.8009	1145.06	22.2701
2462.86	35.6011	1286.02	23.5672
2582.87	35.3816	1145.37	22.2304
2656.97	36.3614	2362.34	32.3852
2621.56	35.8326	1286.89	24.3351
2732.9	36.3946	1195.95	22.8533
2781.83	36.2972	1287.67	23.04
2626.35	35.458	1403.52	27.0023
2733.69	36.5455	1080.62	22.1555
2641.11	35.5048	1070.86	21.785
2527.31	35.6244	1259.03	23.2544
2528.03	35.2718	1222.24	23.5758
2395.53	34.9272	1334.48	23.2739
2597.08	35.5549	1219.99	23.2499
2406.84	34.7249	1529.65	25.9676
2600.84	35.4044	1271.28	24.484
2776.33	37.2698	1232.53	23.2884
2596.38	35.7875	1416.12	24.1777
2742.81	36.5413	1354.87	24.1336
2713.26	36.3794	1261.75	23.7504
2572.79	35.9684	1130.85	22.6635
2604.65	36.0298	1830.05	27.4344
2874.52	37.3565	1143.66	22.3298
2458.27	35.4757	1307.52	23.0243
2657.76	35.4118	1176.72	22.7519
2498.49	35.4174	1391.26	25.0408
2853.8	36.8331	1225.46	22.1472
2745.79	36.7465	1263.56	23.0383
2689.44	35.7409	1296.38	23.8977
2749.1	36.1763	1500.24	26.0062
2652.79	35.5161	1168.74	23.3825
2497.14	35.2026	1177.97	22.6184
2491.45	35.4596	1354.91	23.9467
2704.62	36.5042	1239.38	23.4914
2635.93	35.714	1227.6	22.2305
2651.63	35.8828	1180.43	23.6917
2582.66	35.0852	1255.37	23.8728
2474.56	35.301	1554.51	28.149
2645.29	35.992	1180.96	22.4587
2640.18	35.9723	1138.75	22.0682
2699.75	35.7354	1532.27	25.6425
2708.36	36.2285	2465.32	33.7281
2506.44	35.3461	1099.89	21.8666
2598.59	35.7303	1301.84	24.6567
2519.6	35.1795	1242.27	22.5472
2960.78	37.7772	1215.67	22.7082
2719.55	35.9361	1299.16	24.3244
2758.81	36.0435	1349.25	24.3596
2866.14	35.8604	1417.14	23.8148
2594.54	35.8087	1459.32	25.9002
2549.15	35.4142	1292.6	23.5063
2515.76	35.4309	1130.49	22.7151
2615.35	35.8294	1144.8	22.8121
2511.17	35.5754	1139.24	21.9065
2996.02	37.3034	1430.67	25.5036
2454.63	34.8454	1249.89	23.1434
2677.39	35.2579	1295.43	24.56
2540.92	34.9948	1367.36	24.4572
2543.15	35.5064	1338.97	23.9354
2620.32	35.5502	1225.26	23.089
2691.97	35.8281	1229.41	22.5813
2389.66	34.7849	1413.89	25.1699
2768.43	36.163	1243.5	22.7031
2521.78	35.3321	1228.7	22.7201
2453.69	35.117	1203.18	22.8858
2532.93	35.1512	1118.61	22.5082
2603.79	35.6868	1339.35	23.9706
2452.74	35.1135	1350.34	25.8703
2553.24	35.4646	1202.37	22.644
2430.51	34.599	1297.9	22.7919
2495.18	35.4344	1453.92	25.9438
2555.39	35.3813	1244.9	23.8158
2591.3	35.7881	1512.96	26.109
2817.31	36.9464	1235.13	22.2007
2642.88	35.9746	1315.73	24.0427
2553.84	35.6134	1507.28	25.1396
2634.3	35.8595	1565.8	27.3353
2583.54	35.4543	1390.02	24.7602
2681.29	35.8186	1804.28	26.8583
2693.37	36.0898	1693.45	27.1563
2635.91	35.7187	1202.82	23.6648
2627.31	35.6277	1392.96	24.3447
2627.63	35.4512	1619.38	26.4892
2445.58	35.3542	1200.26	23.4112
2534.85	35.4582	1198.29	22.6488
2574.06	35.6291	1662.54	26.4035
3193.09	39.0553	1499.31	26.7679
2517.09	35.0935	1119.37	21.9885
2513.13	35.051	1403.37	25.3146
2514.44	35.2829	1191.72	22.7134
2487.65	34.909	1671.49	24.5968
2644.86	35.6942	1890.21	25.9475
2746.23	35.8417	1398.43	23.574
2427.78	34.3316	1810.43	29.6492
2395.79	35.0929	1295.14	22.6569
2636.46	35.4538	1242.97	22.6121
2612.77	35.7706	1381.79	22.3862
2415.63	34.5532	1363.3	25.193
2646.63	35.6879	1055.6	21.7325
2643.08	35.6293	1354.11	26.2787
2499.88	34.6658	1479.94	24.6552
2554.46	35.1781	1333.1	23.2553
2478.18	34.7748	1670.45	27.5681
2514.09	35.3419	1271.1	22.452
2561.19	35.0164	1132.44	22.0914
2779.79	37.0247	1739.29	28.3305
2578.16	35.4694	1383.95	25.0797
2498.06	35.511	1413.75	25.3778
2529.6	35.0508	1530.78	24.3632
2593.79	35.3982	1686.81	26.5315
2524.8	35.4431	1134.56	21.8381
2608.52	35.2382	1335.18	24.7264
2520.48	34.8036	1398.36	25.0503
2587.46	35.4648	1152.06	23.0172
2677.26	35.7019	1363.32	25.3997
2797.15	36.7055	1206.81	23.1099
2728.27	36.2822	1235.21	23.3156
2582.46	35.5918	1377.43	24.0039
2548.99	35.0122	1136.53	22.2283
2565.53	35.3238	1185.23	22.537
2664.32	35.4783	1287.01	24.1003
2620.95	35.618	1430.91	25.5706
2616.54	35.7304	1158.78	22.838
2752.95	36.5241	1149.13	22.2301
2437.61	34.5723	1111.19	22.5447
2721.94	35.4083	1089.42	21.229
2427.82	34.2156	1144.65	22.001
2540.94	35.6844	1446.91	24.4782
2425.88	34.6249	1261.79	23.2641
2684.74	35.3324	1440.14	26.0527
2616.51	35.2349	1300.77	24.7316
2535.49	35.7854	1421.09	24.5469
2593	35.7769	1120.6	21.6477
2392.88	34.3798	1245.57	23.9392
2546.47	35.2782	1166.2	22.73
2400.51	34.6526	1246.05	24.0108
2391.3	34.6546	1334.44	24.4642
2374.45	34.5846	1228.46	23.496
2573.9	35.6643	1361.93	24.51
2513.2	34.7834	1394.33	24.1916
2644.13	35.7568	1245.96	22.9981
2597.92	35.8254	1132.51	21.7934
2519.2	35.0725	1249.16	23.4338
2485.25	35.2428	1291.11	23.9331
2916.1	36.3684	1285.6	23.579
2506.45	35.1221	1180.52	22.0224
2526.22	35.4499	1154.96	22.2702
2621.69	35.6296	1479.7	25.8811
2763.44	35.8417	1318.45	24.1019
2448.87	34.6977	1291.67	24.3165
2561.05	35.3496	1436.63	23.4574
2463.04	35.0834	1298.02	22.944
2469.1	34.8944	1173.44	22.0948
2613.76	36.0629	1288.57	21.8978
2641.81	35.5197	1404.86	24.1907
2381.1	34.6194	1208.51	21.8945
2355.93	34.4674	1114.25	21.9588
2750.93	36.332	1052.02	21.6477
2556.81	35.2076	1296.82	22.2956
2578.37	35.8772	1127.39	21.9331
2632.78	35.1898	1267.04	24.0346
2623.82	35.7841	1257.12	23.086
2507.38	35.2979	1280.97	24.4829
2475.93	34.9363	1339.02	24.8374
2579.9	35.3842	1278.45	23.2576
2422.24	34.7675	1279.44	23.4486
2494.49	35.0489	1339.56	25.2234
2468.49	35.0411	1459.67	24.2522
2837.4	35.909	1160.26	22.8372
2607.19	35.8768	1306.76	23.4809
2518.65	35.5246	1607.84	24.3474
2627.92	35.4091	1417.07	24.0377
2498.45	35.2823	1368.71	23.1159
2509.98	34.9675	1733.53	26.2871
2537.93	35.4492	1246.74	22.1699
2522.21	34.6964	1200.61	22.2782
2315.03	34.1836	1293.07	23.5193
2513.02	35.2649	1738.49	26.8754
2442.16	34.9297	1306.68	22.5042
2528.93	34.4946	1375.04	24.4051
2540.92	35.3177	1175.88	22.0796
2341.73	34.1765	1112.56	21.0844
2526.66	35.641	1910.22	25.7398
2608.49	35.6243	1391.03	22.9411
2428.03	34.7484	1266.96	22.8862
2521.43	34.9535	1237.71	22.1388
2462.15	34.7807	1451.47	26.0886
2652.78	35.9279	1555.55	25.4555
2666.29	35.9696	1251.87	22.3171
2450.07	34.9771	1766.66	25.4948
2588.72	35.6649	1451.09	24.5554
2615.04	35.2698	1679.86	25.1
2449.38	34.7759	1465.49	24.7912
2543.71	35.3995	1248.5	22.2403
2535.95	35.2235	1307	23.2415
2671.2	35.8944	1289.05	22.4247
2456.37	34.4554	1239.65	23.0421
2630.63	35.9721	1373.65	22.8688
2649.45	35.6817	1311.81	22.7121
2349.39	34.4471	1360.3	22.887
2404.29	34.2532	1194.83	22.6905
2508.4	34.9365	1068.83	21.3094
2571.87	35.0921	1652.27	26.1089
2743.12	35.4715	1286.9	22.8224
2540.98	35.4542	1280.36	22.9517
2565.64	35.2201	1284.46	22.1055
2516.08	34.9724	1280.61	23.872
2459.17	35.1593	1092.38	21.4643
2477.99	34.8633	1150.63	22.3045
2453.81	34.8449	1300.08	23.4528
2672.34	35.8229	1208	22.5219
2582.8	35.6415	1354.61	22.8252
2650.31	35.685	1353.56	23.3888
2349.98	34.3154	1294.85	22.7278
2721.81	35.6242	1307.83	23.8193
2555.41	35.3976	1094.4	21.0451
2576.37	35.0078	1192.87	21.7254
2444.75	35.0195	1195.43	23.5483
2376.48	34.5747	1162.3	21.5211
2623.32	35.3533	1612.1	25.6442
2704.17	35.7359	1305.64	24.5071
2465.1	35.5198	1515.21	25.7206
2447.12	34.6714	1044.7	20.975
2488.4	35.158	1369.5	24.4762
2594.92	35.0389	1241.74	23.1637
2713.23	35.674	1710.31	26.0523
2623.94	35.5671	1355.19	23.1881
2723.91	35.4443	1601.64	24.7784
2395.63	34.7074	1269.62	22.9349
2477	35.0578	1277	22.0427
2431.37	35.052	1227.76	23.7173
2292.49	33.7712	1121.77	22.1587
2727.01	35.6541	1819.95	28.7318
2571.78	35.3718	1385.72	22.8801
2580	35.4146	1236.04	22.2127
2633.7	35.2391	1278.05	22.9428
2582.1	35.0201	1415.9	23.6286
2698.11	35.5661	1484.06	25.8942
2480.6	35.3938	1696.83	25.3013
2657.48	36.0752	1270.23	22.8198
2375.02	34.1091	1218.68	22.3419
2454.8	34.7978	1125.46	22.5825
2571.05	34.9891	1345.75	23.8821
2468.95	34.9544	2147.21	30.3376
2478.88	34.5785	1263.82	22.8791
2529.05	34.7925	1449.5	24.4809
2440.75	34.8508	1285.08	24.6519
2515.75	34.9469	1279.3	23.2996
2552.56	35.3076	1327.67	23.4752
2480.71	34.5128	1248.47	22.8848
2548.14	35.2129	1332.82	23.8869
2849.51	36.3656	1339.31	25.2181
2498.12	34.8827	1354.5	24.2513
2357.61	34.9576	1287.84	23.7782
2667.96	36.1139	1621.42	26.7376
2526.4	35.5399	1283.14	23.2655
2268.84	33.8719	1306.05	22.4593
2568.34	35.0726	1249.83	22.6038
2494.2	35.3039	1107.77	21.8373
2332.04	34.1444	1250.58	23.3869
2602.29	34.9289	1284.69	24.0391
2437.69	34.6758	1347.56	22.9197
2686.88	36.0172	1320.43	23.3641
2404.32	33.7725	1380.79	24.3239
2580.78	34.9609	1274.06	22.6677
2761.67	36.1863	1313.18	24.6727
2583.69	35.0661	1116.17	21.6905
2438.62	34.3458	1107.29	21.1285
2433.35	34.3745	1139.03	21.6151
2511.78	35.1774	1250.23	21.7548
2389.99	34.1276	1195.41	23.0662
2554.64	35.2273	1542.28	25.0346
2540.4	34.9475	1558.89	24.3961
2717.4	35.1886	1421.57	22.7594
2790.71	35.8457	1174.25	22.0049
2219.51	34.0415	1399.81	23.3523
2379.19	34.1991	1211.83	21.8678
2501.68	34.6141	1121.01	21.2346
2496.95	34.8181	1156.46	22.2833
2511.18	35.263	1212.41	22.9058
2403.54	34.2342	1304.77	21.748
2434.92	34.8847	1476.2	26.851
2507.26	34.9164	1121.88	23.1858
2631.66	35.6799	1298.13	23.6917
2480.6	34.6949	1271.32	22.1916
2488.47	34.5027	1403.17	25.3442
2559.08	34.7511	1682.27	25.7148
2662.18	35.6232	1344.85	23.0514
2492.99	35.2688	1654.3	26.133
2432.24	34.9979	1116.84	22.254
2669.16	35.1372	1325.5	24.1753
2324.57	34.1887	1204.83	21.9217
2589.77	35.1085	1221.55	23.8538
2600.22	35.1889	1050.18	21.1322
2744.26	36.5994	1488.91	24.5788
2423.88	34.7354	1272.97	23.6289
2254.83	32.9363	1361.67	23.109
2533.95	34.6912	1296.25	24.2402
2390.08	34.3134	1151.48	22.5209
2387.57	34.2368	1215.54	22.6287
2456.83	35.0229	1255.87	23.752
2422.91	34.54	1114.44	21.8313
2468.35	34.3763	1147.31	21.4884
2378.44	34.2819	1013.11	20.7997
2631.64	35.3787	1403.75	24.584
2620.37	35.2562	1224.22	21.9494
2570.2	34.9243	1168.9	22.8399
2520.86	34.7081	1371.88	23.6211
2722.33	36.3295	1234.12	22.8433
2621.48	35.2127	1230.01	23.1766
2405.65	34.3864	1022.8	20.7141
2574.63	34.6819	1256.81	24.2319
2451.54	34.9058	1130.83	22.0438
2509.39	35.0983	2036.78	30.0847
2609.9	35.7112	1121.1	22.2101
2376.16	34.2658	1139.05	21.8539
2550.02	34.9024	1213.23	22.3807
2375.7	34.0353	1249.28	22.3527
2329.62	34.3122	1496.36	25.8816
2346.97	34.1722	1418.47	23.3738
2554.18	35.3102	1287.31	23.7017
2621.01	35.6149	1160.22	21.7814
2478.68	35.0618	1285.59	23.2076
2483.53	34.6775	1159.84	23.2972
2316.83	34.1371	1469.5	25.8462
2404.33	34.178	1248.7	22.492
2547.75	34.7814	1193.94	22.0445
2321.63	33.9167	1507.48	23.1346
2503.9	34.7544	1246.66	22.2384
2568.18	35.0664	1141.61	21.8129
2613.29	34.8608	1592.72	26.62
2565.57	35.0641	1298.29	23.6415
2508.83	35.0609	1510.98	24.6503
2475.39	34.5309	1173.59	22.3939
2477.15	34.6928	1400.07	23.3787
2788.36	36.004	1322.02	23.087
2561.76	34.7274	1199.9	21.3583
2574.52	35.0521	1398.64	24.5946
2680.35	35.0633	1287.2	23.6815
2464.55	35.1698	1357.77	23.4249
2632.82	35.3761	1191.03	21.6322
2369.12	34.0994	1177.68	22.1797
2494.06	34.4016	1107.58	20.9051
2355.96	34.4328	1287.43	22.1168
2635.84	35.2874	1457.48	25.1475
2456.77	34.4516	1183.99	23.4487
2522.55	35.1262	1171.91	21.8157
2339.9	34.4581	1400.34	23.0964
2472.71	35.075	1228.36	20.9812
2589.76	35.0466	1189.87	22.3066
2574.87	35.0626	1265.32	22.1933
2420.74	34.3316	1339.65	23.206
2505.97	35.024	1196.5	22.8643
2418.85	34.1797	2189.63	32.8837
2433.07	34.3069	1466.37	23.8956
2389.92	33.896	1062.65	20.8235
2469.62	34.4934	1325.22	23.3411
2371.55	33.9771	1493.51	24.9528
2582.53	35.2222	1207	23.6397
2386.53	34.1116	1112.85	21.562
2633.6	34.4736	1061.45	21.3509
2593.33	35.3285	1277.96	23.5691
2560.5	34.9438	1201.58	21.9224
2532.53	35.0628	1152.75	22.0695
2479.22	34.6285	1161.99	22.6261
2433.79	34.4973	1685.94	25.8418
2509.73	34.7931	1414.68	25.1999
2445.75	34.3919	1273.42	23.0461
2703.63	35.5303	1389.56	23.6493
2583.22	35.4243	1233.01	23.3594
2658.19	35.7763	1731.4	24.6853
2276.35	33.6667	1213.2	22.0686
2399.95	33.9767	1172.03	21.0091
2278.87	33.9735	1174.06	21.4932
2346.67	34.3099	2308.88	33.1035
2720.35	35.7212	1402.54	23.7437
2638.52	35.6178	1325.75	23.2271
2533.68	34.6928	1392.89	23.9805
2566.86	34.8275	1130.31	21.6804
2535.26	34.8029	1151.31	21.9565
2496.69	34.8632	1161.16	20.6194
2462.42	34.6026	1231.55	22.852
2625.38	36.0279	1173.28	22.3149
2577.55	35.0051	1391.99	23.7268
2318.16	34.4431	1092.12	21.4147
2397.3	34.1162	1280.49	23.2184
2585.91	35.3006	1149.1	21.6782
2418.12	35.0058	1690.77	24.5778
2479.11	34.5375	1207.62	21.7568
2453.7	34.9054	1320.8	23.388
2534.67	35.1163	1140.02	21.3321
2389.17	34.2314	1259.68	22.4334
2433.05	34.69	1341.75	23.4322
2691.4	35.6206	1288.6	22.7338
2413.42	34.2244	1343.43	23.9648
2337.04	33.8916	1314.42	24.076
2332.65	34.0922	1694.03	25.8144
2409.32	34.398	1496.96	22.9885
2708.29	35.386	1409.64	25.023
2497.7	34.7504	1649.69	25.5754
2629.55	35.7109	1269.2	22.8818
2599.24	35.0237	1278.9	22.2325
2637.33	35.2132	1219.35	22.7089
2444.65	34.735	1239.02	23.1928
2387.93	34.0364	1336.01	22.681
2513.34	34.6564	1197.4	21.8276
2505.76	34.4951	1302.58	22.8335
2503.67	34.8534	1330.89	22.1274
2381.67	34.7138	1305.54	23.367
2590.49	35.1671	1232.15	22.7744
2492.78	34.611	1575.82	25.4251
2527.38	34.7769	1166.48	21.6767
2428.49	34.3007	1431.16	24.4924
2388.61	34.0749	1323.71	23.9488
3917.21	42.2661	1848.38	26.7549
2441.24	34.3161	1048.54	20.8805
2369.38	33.8953	1142.64	21.2308
2451.45	33.7804	1108.38	21.2122
2391.46	33.6976	1120.41	20.2383
2434.29	34.1441	1247.87	23.0749
2491.38	34.4824	1406.78	23.9904
2405.96	33.6929	1237.53	21.7268
2620.67	35.1287	1151.13	21.8008
2482.31	34.8881	1531.31	24.5504
2315.59	34.0282	1169.59	22.605
2435.78	34.6548	1263.11	22.4528
2574.03	34.9118	1431.15	23.5873
2705.07	35.5066	1418.64	22.9408
2472.67	34.5	1667.99	25.538
2453.37	35.1728	1152.11	21.1323
2477.21	34.4867	1500.49	23.9321
2689.87	35.7391	1316.75	23.6366
2348.68	33.5446	1427.59	23.9695
2569.75	34.586	1141.19	22.6373
2446.67	34.3595	1373	23.143
2346.58	34.061	1269.23	21.9864
2525.71	35.0863	1082.94	20.8138
2436.52	34.247	1219.12	22.2665
2584.38	35.1197	1351.6	22.6599
2502.19	34.9605	1596.51	24.9664
2504.79	34.2129	1190.8	21.6888
2519.42	34.8569	1272.27	22.8669
2538.62	34.9038	1107.07	22.6501
2454.02	34.5063	1111.73	21.4208
2521.15	34.3218	1229.01	23.0748
2360.38	34.2539	1164.61	22.3109
2465.16	34.6122	1486.23	24.936
2632.56	35.1328	1169.21	21.8363
2334.04	34.0465	1084.76	21.3359
2406.78	34.2545	1692.99	26.5819
2546.57	35.0941	1164.49	21.7313
2263.55	33.7591	1344.49	24.2086
2665.76	34.9624	1398.09	23.9206
2332.74	33.9251	1144.36	21.6966
2524.57	34.3857	1120.1	22.0144
2395	34.1919	1253.98	22.5743
2391.34	34.1369	1207.08	23.3888
2333.96	34.2606	1463.18	25.8648
2511.66	35.2024	1259.21	23.0608
2517.52	34.5304	1219.96	21.5731
2522.65	34.3738	1220.11	23.0074
2443.21	34.5644	1448.57	25.4535
2442	35.06	1292.98	23.1133
2601.11	35.2005	1212.15	22.7342
2556.8	35.3409	1289.89	23.7686
2511.57	34.4871	1064.44	21.7563
2332.99	33.5826	1061.27	20.9028
2511.53	34.6509	1023.23	20.7331
2494.6	34.9692	1341.8	24.083
2423.82	34.1897	1130.56	21.5398
2392.7	34.3985	1811.63	28.3301
2419.34	34.403	1342.79	23.1412
2613.57	34.8832	1521.52	23.859
2343.31	34.0273	1492.94	24.7296
2593.75	34.2769	1388.19	24.3954
2462.75	34.1063	1512.46	24.6292
2387.81	34.1424	1279.35	23.0418
2629.87	35.4921	1265.49	22.8846
2562.02	34.1108	1277.63	22.1253
2572.77	34.8575	1288.18	23.7601
2521.14	34.0598	1185.12	22.0807
2524.17	34.614	2031.79	31.5645
2618.51	35.1765	1278.81	21.792
2471.45	34.6629	1247.89	22.3096
2473.6	34.125	1139.3	21.6642
2414.21	34.0943	1202.83	20.9905
2354.87	33.4251	1165.47	22.0168
2361.83	34.0947	1358.93	22.7306
2496.53	35.054	1546.52	26.3955
2413.73	34.0608	1219.65	23.0391
2432.3	34.3195	1441.31	25.2704
2315.12	34.2836	1347.65	23.6249
2365.66	33.9527	1124.84	21.4952
2550.39	34.6432	1268.74	23.1929
2462.88	34.7699	1157.64	21.2316
2497.79	34.7122	1097.39	21.0739
2547.79	34.4406	1245.7	22.854
2428.76	34.1437	1476.92	23.8687
2566.95	35.116	1483.34	24.2951
2414.75	34.046	1162.92	22.6471
2416.41	33.7616	1166.92	21.1244
2450.76	34.7232	1641.77	24.8701
2561.36	34.5096	1365.67	23.4043
2399.7	34.387	1227.51	22.2927
2386.02	34.1448	1266.46	23.5065
2581.65	34.7269	1471.44	24.7533
2572.57	35.0882	1325.93	22.6601
2473.89	35.0534	1171.42	21.9611
2484.67	34.8447	1243.6	22.3821
2304.08	33.7375	1274.14	22.8644
2438.66	34.1883	1476.92	24.4621
2336.19	33.872	1078.3	21.4559
2541.69	35.0205	1399.33	23.6797
2550.19	34.7867	1082.4	21.1067
2375.73	33.692	1294.04	23.3259
2761.46	35.4555	1158.66	21.249
2424.51	34.5541	1240.8	22.4194
2335.57	34.0539	1236.82	22.8333
2529.35	34.2301	1299.36	23.4818
2566.13	34.4188	971.575	19.8652
2511.09	33.7799	1162.04	21.603
2413.41	34.4492	994.093	20.1224
2653.05	35.1557	1283.62	23.2
2599.57	34.9954	1201.15	22.4799
2618.61	35.1058	1099.21	20.6615
2495.24	34.4658	1345.11	22.8702
2417.8	33.8567	1260.34	22.5169
2558.91	35.2638	1315.91	24.0485
2323.37	34.0321	1188.98	21.3877
2527.45	34.8114	1409.57	24.3967
2594.74	35.264	2517.28	35.4951
2343.88	34.157	1322.19	22.007
2414.08	34.3596	1171.32	21.1074
2370.89	34.2182	1401.99	24.2128
2330.26	33.9345	1237.35	21.3137
2180.15	33.1807	1252.64	23.5858
2362.47	33.5811	1389.21	22.7335
2486.48	34.4443	1143.8	21.8974
2318.6	33.9876	1711.7	24.6904
2289.5	33.8443	1374.04	23.7313
2425.67	33.7947	1129.12	21.8523
2465.52	34.1133	1087.3	20.8632
2433.6	34.3601	1553.97	23.8183
2347.5	33.4878	1302.81	23.3181
2565.16	34.9479	1134.39	21.0994
2514.71	34.6966	1091.58	21.7521
2709.55	34.7859	1196.04	22.0883
2475.51	34.5297	1389.19	23.1266
2457.06	34.9491	1653.18	26.5096
2346.69	33.628	1494.04	25.2801
2529.85	34.379	1462.69	23.7292
2558.67	35.2848	1130.99	21.4336
2307.23	33.7848	1356.07	22.0399
2641.54	34.4093	1113.51	21.4104
2315.53	33.8505	1210.08	22.5593
2604.68	34.8623	1431.3	24.2551
2578.09	34.7436	1306.51	23.2297
2658.37	34.983	1549.34	25.1585
2370.25	33.6404	1370.86	23.9022
2360.47	34.1699	1146.77	22.206
2477.28	34.8152	1262.19	21.8428
2420.59	34.1264	1102.88	20.9154
2508.97	34.5701	1299.89	23.5839
2600.91	35.6686	3048.57	39.8497
2629.71	35.8612	1128.73	21.0299
2248.82	33.5189	1276.53	21.7252
2467.43	34.3148	1135.71	20.9964
2293.49	33.6863	1113.74	21.5626
2313.6	33.9183	1367	23.2838
2510.38	34.7639	1152.08	22.2316
2446.67	34.2357	1317.56	22.6148
2436.14	34.0994	1222.35	22.2615
2209.9	33.4801	1107.69	20.9789
2352.83	33.9344	1119.56	21.2128
2394.14	34.1119	1300.05	22.3591
2475.8	34.4917	2280.84	28.8608
2407.5	34.3913	1266.5	22.7204
2548.88	34.6194	1388.97	23.6687
2630.07	35.6964	1800.1	27.1442
2245.9	33.6555	1088.67	21.074
2457.4	33.8643	2226.1	28.8726
2420.66	34.3435	1140.65	20.6792
2555.97	34.8485	1252.42	22.892
2398.07	34.4061	1076.75	21.5506
2488.56	34.0854	1132.09	21.41
2377.35	34.1245	1244.1	23.0496
2406.6	34.3758	1226.04	22.7611
2356.64	34.1612	1326.12	22.3092
2370.62	34.1902	1304.47	24.1112
2268.87	33.688	1116.75	20.711
2598.89	34.6778	1107.64	21.0504
2530.04	34.5806	1355.46	23.8153
2508.44	34.6824	1325.88	23.7803
2456.05	33.7239	1952	29.549
2489.41	34.5511	1736.28	24.1978
2444.83	34.2971	1337.33	24.3228
2291.44	33.5455	1490.14	23.1301
2404.55	34.1822	1048.39	20.9159
2584.36	34.0731	1315.7	22.3336
2308.75	33.9198	1159.5	21.8024
2368.38	33.9957	1353.17	22.6407
2509.2	34.5317	1153.71	21.7677
2388.37	34.0515	1283.5	22.026
2422.68	34.6575	1229.49	21.6086
2408.8	34.147	1305.6	22.8561
2409.18	34.3683	1214.86	21.2751
2422.64	34.1766	1630.71	24.3001
2380.84	34.2541	1304.46	21.4966
2354.14	33.8754	1285.18	22.1491
2406.33	34.0096	1295.93	23.3475
2331.07	33.6826	1933.01	28.6613
2512.89	34.7781	1174.52	21.3862
2280.86	33.8772	1202.86	21.427
2498.15	34.0155	1451.71	25.44
2473.55	34.3027	1209.22	21.5763
2416.4	33.8129	1307.75	21.9197
2466.33	33.8728	1211.92	21.5276
2609.62	35.6375	1831.79	27.2403
2563.84	35.2641	1210.22	21.055
2370.53	33.6711	1762.84	25.5237
2474.74	34.4791	1080.83	20.7054
2501.57	34.308	1282.08	22.1422
2578.72	34.9521	1820.7	23.6895
2448.45	34.4907	1173.28	20.9264
2340.15	33.8932	1102.56	21.0117
2331.23	33.8863	1154	21.8809
2397.47	34.1703	1249.54	22.5556
2361.17	33.8605	1760.93	25.0958
2375.12	33.91	1495.01	22.1872
2385.31	34.0468	1194.87	21.9931
2466.97	34.045	1230.59	23.518
2619.3	34.36	1623.16	26.5133
2566.3	34.6896	1113.03	22.04
2411.82	33.5648	1308.56	22.0281
2454.84	34.0622	1379.36	23.4192
2526.09	34.8535	1125.85	21.0818
2360	34.5007	1121.12	21.3065
2427.08	34.465	1148.2	21.7904
2478.85	34.7485	1208.8	23.9967
2321.11	33.6998	1204.24	23.9034
2450.93	34.3075	1241.31	23.2241
2715.77	35.9698	1201.14	22.4321
2435.04	34.0606	1111.07	21.3402
2346.55	33.8087	1278.64	22.2489
2436.7	33.9812	1340.93	22.5142
2497.08	34.8176	1350.67	21.8547
2367.49	34.0344	1201.03	22.4622
2349.64	33.5966	1154.11	22.0504
2466.38	33.9107	1069.84	20.6185
2494.46	34.3414	1695.21	25.148
2286.38	33.975	1191.66	21.3744
2164	33.4309	1520.54	23.7894
2661.69	35.5709	1329.91	24.048
2224.99	32.9437	1369.67	23.8386
2470.16	34.402	1288.01	22.0224
2526.55	34.6024	1576.38	25.3424
2485.92	34.2545	1113.53	21.4727
2493.5	34.5006	1095.55	20.537
2292.42	33.6384	1243.25	22.666
2482.19	34.5071	1195.01	22.9136
2278.82	33.5249	1500.39	25.3428
2273.15	33.7619	1223.69	22.3595
2249.31	33.4256	1290.34	22.1698
2445.95	34.1263	1186.22	21.0945
[truncated: 501 more rows]
